# Supplementary material for: Potential therapeutic strategies for quercetin targeting critical pathological mechanisms associated with colon adenocarcinoma and COVID-19
Source: Front Pharmacol. 2022 Sep 29;13:988153. doi: 10.3389/fphar.2022.988153 (PMC9557079; doi:10.3389/fphar.2022.988153)
Supplement: Supplementary file 1 [file Table2.XLSX]

## Sheet: Sheet1
ID	Description	GeneRatio	BgRatio	pvalue	p.adjust	qvalue	geneID	Count
hsa05417	Lipid and atherosclerosis	32/101	215/8157	1.25198e-26	2.99223e-24	8.43438e-25		32
hsa04657	IL-17 signaling pathway	22/101	94/8157	7.71054e-23	9.21409e-21	2.59723e-21		22
hsa05215	Prostate cancer	22/101	97/8157	1.63677e-22	1.30396e-20	3.67555e-21		22
hsa04933	AGE-RAGE signaling pathway in diabetic complications	22/101	100/8157	3.38219e-22	2.02086e-20	5.69632e-21		22
hsa05418	Fluid shear stress and atherosclerosis	24/101	139/8157	1.64363e-21	7.85653e-20	2.21457e-20		24
hsa05161	Hepatitis B	25/101	162/8157	3.84356e-21	1.53102e-19	4.31558e-20		25
hsa04668	TNF signaling pathway	22/101	112/8157	4.87173e-21	1.66335e-19	4.68859e-20		22
hsa05167	Kaposi sarcoma-associated herpesvirus infection	25/101	194/8157	3.63741e-19	9.79242e-18	2.76025e-18		25
hsa05142	Chagas disease	20/101	102/8157	3.71409e-19	9.79242e-18	2.76025e-18		20
hsa05219	Bladder cancer	15/101	41/8157	4.09725e-19	9.79242e-18	2.76025e-18		15
hsa05208	Chemical carcinogenesis - reactive oxygen species	25/101	223/8157	1.12812e-17	2.45109e-16	6.90904e-17		25
hsa05212	Pancreatic cancer	17/101	76/8157	1.97662e-17	3.93678e-16	1.10968e-16		17
hsa04066	HIF-1 signaling pathway	19/101	109/8157	3.25325e-17	5.98098e-16	1.6859e-16		19
hsa05145	Toxoplasmosis	19/101	112/8157	5.55012e-17	9.47484e-16	2.67073e-16		19
hsa04620	Toll-like receptor signaling pathway	18/101	104/8157	2.73532e-16	4.35827e-15	1.22849e-15		18
hsa01521	EGFR tyrosine kinase inhibitor resistance	16/101	79/8157	1.02172e-15	1.52619e-14	4.30198e-15		16
hsa01522	Endocrine resistance	17/101	98/8157	1.90347e-15	2.67606e-14	7.54317e-15		17
hsa04210	Apoptosis	19/101	136/8157	2.37384e-15	3.15193e-14	8.88453e-15		19
hsa05160	Hepatitis C	20/101	157/8157	2.53071e-15	3.18337e-14	8.97316e-15		20
hsa04625	C-type lectin receptor signaling pathway	17/101	104/8157	5.39093e-15	6.44216e-14	1.81589e-14		17
hsa05207	Chemical carcinogenesis - receptor activation	22/101	212/8157	6.95804e-15	7.91892e-14	2.23215e-14		22
hsa05164	Influenza A	20/101	171/8157	1.35908e-14	1.47645e-13	4.16178e-14		20
hsa05163	Human cytomegalovirus infection	22/101	225/8157	2.43594e-14	2.53126e-13	7.13502e-14		22
hsa05205	Proteoglycans in cancer	21/101	205/8157	4.0391e-14	4.02227e-13	1.13378e-13		21
hsa05162	Measles	18/101	139/8157	5.42495e-14	5.18625e-13	1.46188e-13		18
hsa04010	MAPK signaling pathway	24/101	294/8157	7.82165e-14	7.1899e-13	2.02666e-13		24
hsa05210	Colorectal cancer	15/101	86/8157	8.97688e-14	7.9462e-13	2.23984e-13		15
hsa05235	PD-L1 expression and PD-1 checkpoint pathway in cancer	15/101	89/8157	1.52614e-13	1.30267e-12	3.67191e-13		15
hsa04659	Th17 cell differentiation	16/101	108/8157	1.80766e-13	1.48976e-12	4.19927e-13		16
hsa04926	Relaxin signaling pathway	17/101	129/8157	2.17144e-13	1.72991e-12	4.87621e-13		17
hsa05133	Pertussis	14/101	76/8157	2.88819e-13	2.2267e-12	6.27654e-13		14
hsa05323	Rheumatoid arthritis	15/101	93/8157	3.00125e-13	2.24156e-12	6.31843e-13		15
hsa05140	Leishmaniasis	14/101	77/8157	3.49466e-13	2.53098e-12	7.13423e-13		14
hsa04218	Cellular senescence	18/101	156/8157	4.17361e-13	2.9338e-12	8.26969e-13		18
hsa05152	Tuberculosis	19/101	180/8157	4.44022e-13	3.03204e-12	8.54659e-13		19
hsa05135	Yersinia infection	17/101	137/8157	5.96746e-13	3.96173e-12	1.11672e-12		17
hsa04660	T cell receptor signaling pathway	15/101	104/8157	1.64184e-12	1.06054e-11	2.98941e-12		15
hsa05166	Human T-cell leukemia virus 1 infection	20/101	222/8157	2.01739e-12	1.26883e-11	3.57653e-12		20
hsa04380	Osteoclast differentiation	16/101	128/8157	2.71649e-12	1.66472e-11	4.69246e-12		16
hsa01524	Platinum drug resistance	13/101	73/8157	3.41109e-12	2.03812e-11	5.74499e-12		13
hsa04151	PI3K-Akt signaling pathway	24/101	354/8157	4.53228e-12	2.61492e-11	7.37083e-12		24
hsa05171	Coronavirus disease - COVID-19	20/101	232/8157	4.59525e-12	2.61492e-11	7.37083e-12		20
hsa05220	Chronic myeloid leukemia	13/101	76/8157	5.85801e-12	3.25596e-11	9.17778e-12		13
hsa05144	Malaria	11/101	50/8157	1.50756e-11	8.18877e-11	2.30822e-11		11
hsa05202	Transcriptional misregulation in cancer	18/101	193/8157	1.636e-11	8.689e-11	2.44922e-11		18
hsa05225	Hepatocellular carcinoma	17/101	168/8157	1.71518e-11	8.91146e-11	2.51193e-11		17
hsa04064	NF-kappa B signaling pathway	14/101	104/8157	2.52035e-11	1.28162e-10	3.61259e-11		14
hsa05226	Gastric cancer	16/101	149/8157	2.88919e-11	1.43858e-10	4.05501e-11		16
hsa05169	Epstein-Barr virus infection	18/101	202/8157	3.53055e-11	1.72205e-10	4.85404e-11		18
hsa04917	Prolactin signaling pathway	12/101	70/8157	3.91691e-11	1.87228e-10	5.27752e-11		12
hsa04932	Non-alcoholic fatty liver disease	16/101	155/8157	5.29212e-11	2.48003e-10	6.99062e-11		16
hsa05165	Human papillomavirus infection	22/101	331/8157	6.09741e-11	2.80246e-10	7.89947e-11		22
hsa04621	NOD-like receptor signaling pathway	17/101	184/8157	7.40665e-11	3.33998e-10	9.41462e-11		17
hsa04062	Chemokine signaling pathway	17/101	192/8157	1.45726e-10	6.44974e-10	1.81803e-10		17
hsa05224	Breast cancer	15/101	147/8157	2.64047e-10	1.1474e-09	3.23426e-10		15
hsa04510	Focal adhesion	17/101	201/8157	3.00256e-10	1.28145e-09	3.6121e-10		17
hsa05321	Inflammatory bowel disease	11/101	65/8157	3.10002e-10	1.29983e-09	3.66392e-10		11
hsa04068	FoxO signaling pathway	14/101	131/8157	5.90812e-10	2.43455e-09	6.86242e-10		14
hsa05170	Human immunodeficiency virus 1 infection	17/101	212/8157	6.90958e-10	2.79896e-09	7.88962e-10		17
hsa05120	Epithelial cell signaling in Helicobacter pylori infection	11/101	70/8157	7.12167e-10	2.8368e-09	7.99626e-10		11
hsa05218	Melanoma	11/101	72/8157	9.74607e-10	3.75695e-09	1.059e-09		11
hsa05223	Non-small cell lung cancer	11/101	72/8157	9.74607e-10	3.75695e-09	1.059e-09		11
hsa05222	Small cell lung cancer	12/101	92/8157	1.06796e-09	4.05146e-09	1.14201e-09		12
hsa05132	Salmonella infection	18/101	249/8157	1.11399e-09	4.16004e-09	1.17262e-09		18
hsa05134	Legionellosis	10/101	57/8157	1.4365e-09	5.28191e-09	1.48885e-09		10
hsa05213	Endometrial cancer	10/101	58/8157	1.71813e-09	6.17705e-09	1.74116e-09		10
hsa04936	Alcoholic liver disease	14/101	142/8157	1.73164e-09	6.17705e-09	1.74116e-09		14
hsa05130	Pathogenic Escherichia coli infection	16/101	197/8157	1.9215e-09	6.75351e-09	1.90365e-09		16
hsa05146	Amoebiasis	12/101	102/8157	3.59165e-09	1.24407e-08	3.50672e-09		12
hsa04662	B cell receptor signaling pathway	11/101	82/8157	4.0774e-09	1.39214e-08	3.92412e-09		11
hsa05206	MicroRNAs in cancer	19/101	310/8157	5.77891e-09	1.9453e-08	5.48333e-09		19
hsa04012	ErbB signaling pathway	11/101	85/8157	6.02524e-09	2.00005e-08	5.63765e-09		11
hsa05131	Shigellosis	17/101	247/8157	7.20409e-09	2.3586e-08	6.64833e-09		17
hsa05211	Renal cell carcinoma	10/101	69/8157	1.0006e-08	3.23166e-08	9.10928e-09		10
hsa05230	Central carbon metabolism in cancer	10/101	70/8157	1.15549e-08	3.68218e-08	1.03792e-08		10
hsa04915	Estrogen signaling pathway	13/101	138/8157	1.20702e-08	3.79575e-08	1.06993e-08		13
hsa04658	Th1 and Th2 cell differentiation	11/101	92/8157	1.41332e-08	4.38679e-08	1.23653e-08		11
hsa04115	p53 signaling pathway	10/101	73/8157	1.75511e-08	5.37783e-08	1.51588e-08		10
hsa05214	Glioma	10/101	75/8157	2.29417e-08	6.9406e-08	1.95639e-08		10
hsa01523	Antifolate resistance	7/101	30/8157	5.8322e-08	1.74237e-07	4.91133e-08		7
hsa05221	Acute myeloid leukemia	9/101	67/8157	1.12566e-07	3.32139e-07	9.36222e-08		9
hsa04014	Ras signaling pathway	15/101	235/8157	1.64266e-07	4.78775e-07	1.34955e-07		15
hsa04071	Sphingolipid signaling pathway	11/101	119/8157	2.10395e-07	5.98624e-07	1.68738e-07		11
hsa04722	Neurotrophin signaling pathway	11/101	119/8157	2.10395e-07	5.98624e-07	1.68738e-07		11
hsa05203	Viral carcinogenesis	13/101	204/8157	1.20374e-06	3.38463e-06	9.54046e-07		13
hsa04726	Serotonergic synapse	10/101	115/8157	1.37055e-06	3.80887e-06	1.07363e-06		10
hsa04622	RIG-I-like receptor signaling pathway	8/101	70/8157	2.09393e-06	5.7523e-06	1.62144e-06		8
hsa04919	Thyroid hormone signaling pathway	10/101	121/8157	2.18793e-06	5.94221e-06	1.67497e-06		10
hsa04520	Adherens junction	8/101	71/8157	2.33593e-06	6.27289e-06	1.76818e-06		8
hsa05231	Choline metabolism in cancer	9/101	98/8157	3.0185e-06	8.0158e-06	2.25946e-06		9
hsa05010	Alzheimer disease	17/101	384/8157	4.04605e-06	1.06264e-05	2.99534e-06		17
hsa04630	JAK-STAT signaling pathway	11/101	162/8157	4.59123e-06	1.19272e-05	3.362e-06		11
hsa05022	Pathways of neurodegeneration - multiple diseases	19/101	476/8157	4.67922e-06	1.20251e-05	3.38959e-06		19
hsa05143	African trypanosomiasis	6/101	37/8157	5.28775e-06	1.34444e-05	3.78965e-06		6
hsa04370	VEGF signaling pathway	7/101	59/8157	7.28746e-06	1.83337e-05	5.16784e-06		7
hsa04371	Apelin signaling pathway	10/101	139/8157	7.66262e-06	1.90767e-05	5.37727e-06		10
hsa05332	Graft-versus-host disease	6/101	42/8157	1.13495e-05	2.76809e-05	7.80258e-06		6
hsa04623	Cytosolic DNA-sensing pathway	7/101	63/8157	1.13503e-05	2.76809e-05	7.80258e-06		7
hsa04540	Gap junction	8/101	88/8157	1.18707e-05	2.86577e-05	8.07791e-06		8
hsa04211	Longevity regulating pathway	8/101	89/8157	1.29112e-05	3.08577e-05	8.69804e-06		8
hsa04072	Phospholipase D signaling pathway	10/101	148/8157	1.33603e-05	3.1615e-05	8.91151e-06		10
hsa04921	Oxytocin signaling pathway	10/101	154/8157	1.89289e-05	4.4353e-05	1.25021e-05		10
hsa04137	Mitophagy - animal	7/101	72/8157	2.75938e-05	6.40283e-05	1.80481e-05		7
hsa04061	Viral protein interaction with cytokine and cytokine receptor	8/101	100/8157	3.04186e-05	6.99042e-05	1.97043e-05		8
hsa04914	Progesterone-mediated oocyte maturation	8/101	102/8157	3.51252e-05	7.99516e-05	2.25364e-05		8
hsa04215	Apoptosis - multiple species	5/101	32/8157	4.06892e-05	9.17426e-05	2.58601e-05		5
hsa04928	Parathyroid hormone synthesis, secretion and action	8/101	106/8157	4.63801e-05	0.000103597	2.92015e-05		8
hsa04015	Rap1 signaling pathway	11/101	210/8157	5.28943e-05	0.000116318	3.27873e-05		11
hsa04931	Insulin resistance	8/101	108/8157	5.30488e-05	0.000116318	3.27873e-05		8
hsa04140	Autophagy - animal	9/101	141/8157	5.78432e-05	0.000125677	3.54255e-05		9
hsa04060	Cytokine-cytokine receptor interaction	13/101	295/8157	6.4951e-05	0.000139849	3.94202e-05		13
hsa05216	Thyroid cancer	5/101	37/8157	8.38605e-05	0.000178952	5.04424e-05		5
hsa04935	Growth hormone synthesis, secretion and action	8/101	119/8157	0.000105684	0.000223527	6.3007e-05		8
hsa05168	Herpes simplex virus 1 infection	17/101	495/8157	0.000106965	0.00022425	6.32109e-05		17
hsa04150	mTOR signaling pathway	9/101	156/8157	0.00012648	0.000262858	7.40934e-05		9
hsa04611	Platelet activation	8/101	124/8157	0.00014101	0.00029053	8.18936e-05		8
hsa04912	GnRH signaling pathway	7/101	93/8157	0.000143566	0.000293266	8.26648e-05		7
hsa04217	Necroptosis	9/101	159/8157	0.000146266	0.000296252	8.35063e-05		9
hsa00380	Tryptophan metabolism	5/101	42/8157	0.000155832	0.000312974	8.822e-05		5
hsa04110	Cell cycle	8/101	126/8157	0.000157632	0.00031395	8.8495e-05		8
hsa04940	Type I diabetes mellitus	5/101	43/8157	0.000174618	0.000344907	9.72212e-05		5
hsa04664	Fc epsilon RI signaling pathway	6/101	68/8157	0.000182668	0.00035785	0.000100869		6
hsa05415	Diabetic cardiomyopathy	10/101	203/8157	0.000195442	0.000379761	0.000107046		10
hsa04920	Adipocytokine signaling pathway	6/101	69/8157	0.000198081	0.000381785	0.000107616		6
hsa05030	Cocaine addiction	5/101	49/8157	0.000326191	0.000623678	0.0001758		5
hsa04913	Ovarian steroidogenesis	5/101	51/8157	0.000394049	0.000747442	0.000210686		5
hsa05020	Prion disease	11/101	273/8157	0.000529272	0.000996031	0.000280758		11
hsa05416	Viral myocarditis	5/101	60/8157	0.000839076	0.00156671	0.000441619		5
hsa04213	Longevity regulating pathway - multiple species	5/101	62/8157	0.000974964	0.00180633	0.000509161		5
hsa04929	GnRH secretion	5/101	64/8157	0.00112658	0.00207117	0.000583814		5
hsa04650	Natural killer cell mediated cytotoxicity	7/101	131/8157	0.00115369	0.00210483	0.000593302		7
hsa05330	Allograft rejection	4/101	38/8157	0.00118313	0.00214219	0.000603832		4
hsa04910	Insulin signaling pathway	7/101	137/8157	0.00149698	0.00269007	0.000758266		7
hsa04024	cAMP signaling pathway	9/101	221/8157	0.00160764	0.00286736	0.000808239		9
hsa04930	Type II diabetes mellitus	4/101	46/8157	0.00242515	0.00429342	0.00121021		4
hsa04725	Cholinergic synapse	6/101	113/8157	0.00269662	0.00473892	0.00133579		6
hsa04934	Cushing syndrome	7/101	155/8157	0.00302034	0.00526906	0.00148522		7
hsa04672	Intestinal immune network for IgA production	4/101	49/8157	0.00306093	0.00530117	0.00149427		4
hsa04152	AMPK signaling pathway	6/101	120/8157	0.00363775	0.00625483	0.00176309		6
hsa04610	Complement and coagulation cascades	5/101	85/8157	0.00395155	0.00674585	0.0019015		5
hsa04022	cGMP-PKG signaling pathway	7/101	167/8157	0.00455946	0.00772845	0.00217847		7
hsa04810	Regulation of actin cytoskeleton	8/101	218/8157	0.00549375	0.00924653	0.00260638		8
hsa04114	Oocyte meiosis	6/101	131/8157	0.00558313	0.00933125	0.00263026		6
hsa04350	TGF-beta signaling pathway	5/101	94/8157	0.00606048	0.0100587	0.00283531		5
hsa04730	Long-term depression	4/101	60/8157	0.00635217	0.0104701	0.00295128		4
hsa04640	Hematopoietic cell lineage	5/101	99/8157	0.00752404	0.0123168	0.0034718		5
hsa04550	Signaling pathways regulating pluripotency of stem cells	6/101	143/8157	0.00847574	0.0137803	0.00388434		6
hsa00040	Pentose and glucuronate interconversions	3/101	35/8157	0.00904943	0.0145669	0.00410607		3
hsa04613	Neutrophil extracellular trap formation	7/101	190/8157	0.00908146	0.0145669	0.00410607		7
hsa05031	Amphetamine addiction	4/101	69/8157	0.0103503	0.0163823	0.00461779		4
hsa05204	Chemical carcinogenesis - DNA adducts	4/101	69/8157	0.0103503	0.0163823	0.00461779		4
hsa04960	Aldosterone-regulated sodium reabsorption	3/101	37/8157	0.0105537	0.0165943	0.00467754		3
hsa00982	Drug metabolism - cytochrome P450	4/101	72/8157	0.0119765	0.0187084	0.00527346		4
hsa04216	Ferroptosis	3/101	41/8157	0.0139737	0.0216864	0.00611289		3
hsa00980	Metabolism of xenobiotics by cytochrome P450	4/101	78/8157	0.0157009	0.0242097	0.00682414		4
hsa00360	Phenylalanine metabolism	2/101	16/8157	0.0162701	0.0249266	0.00702621		2
hsa05012	Parkinson disease	8/101	266/8157	0.0170506	0.025956	0.00731639		8
hsa00910	Nitrogen metabolism	2/101	17/8157	0.0182921	0.0276697	0.00779944		2
hsa04728	Dopaminergic synapse	5/101	132/8157	0.0236865	0.0356042	0.010036		5
hsa00330	Arginine and proline metabolism	3/101	51/8157	0.0249874	0.0373244	0.0105209		3
hsa04360	Axon guidance	6/101	182/8157	0.0251432	0.0373244	0.0105209		6
hsa04020	Calcium signaling pathway	7/101	240/8157	0.0290229	0.0428178	0.0120693		7
hsa00340	Histidine metabolism	2/101	22/8157	0.0298522	0.043771	0.012338		2
hsa04923	Regulation of lipolysis in adipocytes	3/101	56/8157	0.0318277	0.0463029	0.0130517		3
hsa04666	Fc gamma R-mediated phagocytosis	4/101	97/8157	0.0319664	0.0463029	0.0130517		4
hsa05014	Amyotrophic lateral sclerosis	9/101	364/8157	0.035957	0.0517694	0.0145926		9
hsa04916	Melanogenesis	4/101	101/8157	0.0363009	0.0519516	0.0146439		4
hsa04261	Adrenergic signaling in cardiomyocytes	5/101	150/8157	0.038145	0.0542658	0.0152963		5
hsa00140	Steroid hormone biosynthesis	3/101	61/8157	0.0395483	0.0556003	0.0156724		3
hsa00590	Arachidonic acid metabolism	3/101	61/8157	0.0395483	0.0556003	0.0156724		3
hsa00790	Folate biosynthesis	2/101	26/8157	0.0406837	0.056862	0.0160281		2
hsa00561	Glycerolipid metabolism	3/101	62/8157	0.0411967	0.0572442	0.0161358		3
hsa05217	Basal cell carcinoma	3/101	63/8157	0.0428793	0.0592379	0.0166977		3
hsa00591	Linoleic acid metabolism	2/101	29/8157	0.0496283	0.0681675	0.0192148		2
hsa04720	Long-term potentiation	3/101	67/8157	0.049949	0.068216	0.0192285		3
