# Supplementary material for: Potential therapeutic strategies for quercetin targeting critical pathological mechanisms associated with colon adenocarcinoma and COVID-19
Source: Front Pharmacol. 2022 Sep 29;13:988153. doi: 10.3389/fphar.2022.988153 (PMC9557079; doi:10.3389/fphar.2022.988153)
Supplement: Supplementary file 2 [file Table1.XLSX]

## Sheet: Sheet1
ID	Description	GeneRatio	BgRatio	pvalue	p.adjust	qvalue	geneID	Count	category
GO:0000302	response to reactive oxygen species	29/107	232/18670	4.80059e-31	1.88471e-27	7.76685e-28	AKT1/APEX1/AXL/BCL2/CASP3/CAT/CHUK/DPEP1/EGFR/FOS/HMOX1/IL6/JUN/MAPK1/MAPK3/MET/MMP2/MMP3/MMP9/NFE2L2/RELA/SOD1/SOD3/STAT1/TNF/SRC/CYP1B1/CDK1/CCNA2	29	biological processes
GO:0034599	cellular response to oxidative stress	31/107	302/18670	1.66917e-30	3.27659e-27	1.35027e-27	AKT1/APEX1/AXL/BCL2/CAT/CHUK/DPEP1/EGFR/FOS/HIF1A/HMOX1/HSPB1/IL6/JUN/MAPK1/MAPK3/MET/MMP2/MMP3/MMP9/NFE2L2/PARP1/RELA/SOD1/SOD3/TNF/TP53/SRC/CYP1B1/CDK1/CCNA2	31	biological processes
GO:0006979	response to oxidative stress	35/107	451/18670	2.70578e-30	3.54096e-27	1.45922e-27	AKT1/APEX1/APP/AXL/BCL2/CASP3/CAT/CHUK/DPEP1/EGFR/FOS/HIF1A/HMOX1/HSPB1/IL6/JUN/MAPK1/MAPK3/MET/MMP2/MMP3/MMP9/NFE2L2/PARP1/PTGS1/RELA/SOD1/SOD3/STAT1/TNF/TP53/SRC/CYP1B1/CDK1/CCNA2	35	biological processes
GO:0034614	cellular response to reactive oxygen species	24/107	168/18670	3.87505e-27	3.80336e-24	1.56736e-24	AKT1/APEX1/AXL/CHUK/DPEP1/EGFR/FOS/IL6/JUN/MAPK1/MAPK3/MET/MMP2/MMP3/MMP9/NFE2L2/RELA/SOD1/SOD3/TNF/SRC/CYP1B1/CDK1/CCNA2	24	biological processes
GO:0010038	response to metal ion	30/107	364/18670	1.23768e-26	9.71823e-24	4.00486e-24	AKT1/APP/BCL2/CASP3/CASP8/CAT/CAV1/CHUK/DPEP1/EGFR/FOS/HIF1A/HMOX1/HSPA5/ICAM1/IL1A/JUN/MAOB/MAPK1/MAPK3/MMP9/NFE2L2/PARP1/SOD1/SOD3/TERT/CDK1/ALOX15/CCNB1/CYP1A1	30	biological processes
GO:0032496	response to lipopolysaccharide	29/107	330/18670	1.53913e-26	1.0071e-23	4.15025e-24	AKT1/AXL/CASP3/CASP8/CCL2/CHUK/CXCL10/CXCL2/CXCL8/FOS/GJA1/ICAM1/IL1B/IL6/JUN/MAOB/MAPK1/MAPK3/NFKB1/NFKBIA/NOS2/RELA/SELE/SERPINE1/TGFB1/TNF/CXCL11/SRC/CYP1A1	29	biological processes
GO:0002237	response to molecule of bacterial origin	29/107	343/18670	4.7006e-26	2.63637e-23	1.08644e-23	AKT1/AXL/CASP3/CASP8/CCL2/CHUK/CXCL10/CXCL2/CXCL8/FOS/GJA1/ICAM1/IL1B/IL6/JUN/MAOB/MAPK1/MAPK3/NFKB1/NFKBIA/NOS2/RELA/SELE/SERPINE1/TGFB1/TNF/CXCL11/SRC/CYP1A1	29	biological processes
GO:0046677	response to antibiotic	26/107	327/18670	1.15009e-22	5.64408e-20	2.32591e-20	AHR/APEX1/AXL/BCL2/BCL2L1/CASP3/CASP8/CAT/CHUK/HMOX1/HSPA5/ICAM1/IL2/IL6/JUN/MAOB/MET/NFE2L2/RELA/SOD1/STAT1/TP53/SRC/CYP1B1/CDK1/CYP1A1	26	biological processes
GO:0071216	cellular response to biotic stimulus	23/107	236/18670	4.16042e-22	1.81487e-19	7.47902e-20	AKT1/AXL/CCL2/CXCL10/CXCL2/CXCL8/GSK3B/HSPA5/ICAM1/IL1B/IL6/MAPK1/MAPK3/NFKB1/NFKBIA/NOS2/RELA/SERPINE1/TGFB1/TNF/TP53/CXCL11/SRC	23	biological processes
GO:0070482	response to oxygen levels	27/107	394/18670	7.94697e-22	3.11998e-19	1.28574e-19	AKT1/BCL2/CASP3/CAT/CAV1/DPP4/HIF1A/HMOX1/ICAM1/MMP2/NFE2L2/NOS2/PLAT/PLAU/PPARG/RAF1/SOD3/TERT/TGFB1/TP53/VEGFA/SRC/CDKN1A/CCNA2/CCNB1/CYP1A1/E2F1	27	biological processes
GO:0035690	cellular response to drug	26/107	369/18670	2.50753e-21	8.94959e-19	3.6881e-19	AHR/APEX1/AXL/DPEP1/EGFR/HMOX1/HSPA5/ICAM1/IL1B/IL6/MAPK1/MAPK3/MET/MMP3/NFE2L2/NFKB1/NOS2/RELA/SOD1/TGFB1/TNF/TP53/SRC/CYP1B1/CDK1/CCNA2	26	biological processes
GO:0001666	response to hypoxia	25/107	359/18670	2.16716e-20	7.09023e-18	2.92187e-18	AKT1/BCL2/CASP3/CAT/CAV1/DPP4/HIF1A/HMOX1/ICAM1/MMP2/NFE2L2/NOS2/PLAT/PLAU/RAF1/SOD3/TERT/TGFB1/TP53/VEGFA/SRC/CCNA2/CCNB1/CYP1A1/E2F1	25	biological processes
GO:0072593	reactive oxygen species metabolic process	23/107	284/18670	2.89031e-20	8.72875e-18	3.5971e-18	AKT1/BCL2/CAT/CAV1/EGFR/F2/HIF1A/ICAM1/IFNG/IL1B/MAOB/MMP3/NFE2L2/NOS2/SOD1/SOD3/TGFB1/TNF/TP53/INSR/CYP1B1/CDKN1A/CYP1A1	23	biological processes
GO:0036293	response to decreased oxygen levels	25/107	370/18670	4.51142e-20	1.26513e-17	5.21358e-18	AKT1/BCL2/CASP3/CAT/CAV1/DPP4/HIF1A/HMOX1/ICAM1/MMP2/NFE2L2/NOS2/PLAT/PLAU/RAF1/SOD3/TERT/TGFB1/TP53/VEGFA/SRC/CCNA2/CCNB1/CYP1A1/E2F1	25	biological processes
GO:0097191	extrinsic apoptotic signaling pathway	21/107	224/18670	7.10116e-20	1.85861e-17	7.65929e-18	AKT1/AR/BCL2/BCL2L1/CASP3/CASP8/CAV1/GSK3B/HMOX1/ICAM1/IFNG/IL1A/IL1B/IL2/RAF1/RELA/SERPINE1/TERT/TGFB1/TNF/SRC	21	biological processes
GO:0071222	cellular response to lipopolysaccharide	20/107	205/18670	2.63223e-19	6.45883e-17	2.66167e-17	AKT1/AXL/CCL2/CXCL10/CXCL2/CXCL8/ICAM1/IL1B/IL6/MAPK1/MAPK3/NFKB1/NFKBIA/NOS2/RELA/SERPINE1/TGFB1/TNF/CXCL11/SRC	20	biological processes
GO:2001233	regulation of apoptotic signaling pathway	25/107	406/18670	4.24301e-19	9.79886e-17	4.03809e-17	AKT1/AR/BCL2/BCL2L1/CASP8/CAV1/GSK3B/HIF1A/HMOX1/HSPB1/ICAM1/IL1A/IL1B/MMP9/NFE2L2/PARP1/RAF1/RELA/SERPINE1/SOD1/TERT/TNF/TP53/SRC/E2F1	25	biological processes
GO:0071219	cellular response to molecule of bacterial origin	20/107	212/18670	5.15828e-19	1.12508e-16	4.63642e-17	AKT1/AXL/CCL2/CXCL10/CXCL2/CXCL8/ICAM1/IL1B/IL6/MAPK1/MAPK3/NFKB1/NFKBIA/NOS2/RELA/SERPINE1/TGFB1/TNF/CXCL11/SRC	20	biological processes
GO:0071241	cellular response to inorganic substance	20/107	217/18670	8.21843e-19	1.69819e-16	6.99819e-17	AKT1/APP/CHUK/DPEP1/EGFR/FOS/HMOX1/HSPA5/JUN/MAPK1/MAPK3/MMP3/MMP9/NFE2L2/PARP1/SOD1/ALOX15/CCNA2/CCNB1/CYP1A1	20	biological processes
GO:0009612	response to mechanical stimulus	19/107	210/18670	9.35668e-18	1.83672e-15	7.56906e-16	AKT1/CASP8/CXCL10/EGFR/FOS/GJA1/IL1B/IRF1/JUN/MAPK3/NFKB1/NFKBIA/PPARG/RAF1/RELA/STAT1/TGFB1/SRC/CCNB1	19	biological processes
GO:0071496	cellular response to external stimulus	22/107	339/18670	2.42463e-17	4.40285e-15	1.8144e-15	AKT1/AXL/BCL2/CASP8/EGFR/FOS/GJA1/HMOX1/HSPA5/ICAM1/IL1B/IRF1/JUN/MAPK1/MAPK3/NFE2L2/NFKB1/PPARG/SOD1/TGFB1/TP53/CDKN1A	22	biological processes
GO:0051090	regulation of DNA-binding transcription factor activity	24/107	432/18670	2.52372e-17	4.40285e-15	1.8144e-15	AKT1/APP/AR/CAT/CAV1/CD40LG/CHUK/ESR1/FOS/HMOX1/ICAM1/IL1B/IL6/JUN/MAPK1/MAPK3/NFKB1/NFKBIA/PPARG/RELA/TGFB1/TNF/VEGFA/CYP1B1	24	biological processes
GO:2001237	negative regulation of extrinsic apoptotic signaling pathway	15/107	104/18670	2.68175e-17	4.40285e-15	1.8144e-15	AKT1/AR/BCL2/BCL2L1/CASP8/HMOX1/ICAM1/IL1A/IL1B/RAF1/RELA/SERPINE1/TERT/TNF/SRC	15	biological processes
GO:0046686	response to cadmium ion	13/107	63/18670	2.80044e-17	4.40285e-15	1.8144e-15	AKT1/CAT/CHUK/EGFR/FOS/HMOX1/JUN/MAPK1/MAPK3/MMP9/SOD1/TERT/CDK1	13	biological processes
GO:0048732	gland development	24/107	434/18670	2.80365e-17	4.40285e-15	1.8144e-15	AKT1/AR/BCL2/CAV1/EGF/EGFR/ESR1/FASN/GJA1/HIF1A/HMOX1/JUN/MAPK1/MAPK3/MET/RAF1/RELA/SOD1/TGFB1/TNF/VEGFA/INSR/SRC/CYP1A1	24	biological processes
GO:0071248	cellular response to metal ion	18/107	190/18670	3.19627e-17	4.82636e-15	1.98893e-15	AKT1/APP/CHUK/DPEP1/EGFR/FOS/HMOX1/HSPA5/JUN/MAPK1/MAPK3/MMP9/NFE2L2/PARP1/SOD1/ALOX15/CCNB1/CYP1A1	18	biological processes
GO:2000377	regulation of reactive oxygen species metabolic process	18/107	195/18670	5.0974e-17	7.27515e-15	2.99807e-15	AKT1/BCL2/CAV1/EGFR/F2/HIF1A/ICAM1/IFNG/IL1B/MMP3/NFE2L2/SOD1/TGFB1/TNF/TP53/INSR/CYP1B1/CDKN1A	18	biological processes
GO:2001234	negative regulation of apoptotic signaling pathway	19/107	230/18670	5.18859e-17	7.27515e-15	2.99807e-15	AKT1/AR/BCL2/BCL2L1/CASP8/HIF1A/HMOX1/HSPB1/ICAM1/IL1A/IL1B/MMP9/NFE2L2/RAF1/RELA/SERPINE1/TERT/TNF/SRC	19	biological processes
GO:0033002	muscle cell proliferation	19/107	239/18670	1.06393e-16	1.44034e-14	5.93559e-15	AKR1B1/AKT1/EGFR/GJA1/HMOX1/IFNG/IGFBP3/IL6/JUN/MAPK1/MMP2/MMP9/PPARG/STAT1/TERT/TNF/CDK1/CDKN1A/CCNB1	19	biological processes
GO:0007568	aging	21/107	321/18670	1.18774e-16	1.55436e-14	6.40548e-15	AKT1/APEX1/APP/BCL2/CAT/FOS/ICAM1/JUN/MAPK1/MAPK3/NFE2L2/RELA/SERPINE1/SOD1/TERT/TGFB1/TP53/CDK1/CDKN1A/AURKB/CYP1A1	21	biological processes
GO:0001819	positive regulation of cytokine production	24/107	464/18670	1.27658e-16	1.61673e-14	6.66249e-15	APP/CASP8/CD40LG/CHUK/HIF1A/HMOX1/HSPB1/IFNG/IL1A/IL1B/IL2/IL6/IRF1/MAPK3/MMP12/NFKB1/RELA/SERPINE1/SOD1/STAT1/TGFB1/TNF/SRC/CYP1B1	24	biological processes
GO:0051098	regulation of binding	22/107	373/18670	1.82186e-16	2.23519e-14	9.21118e-15	AKT1/APP/BCL2/CAV1/EGF/GSK3B/HMOX1/HSPA5/IFNG/JUN/MAPK3/MET/MMP9/NFKBIA/PARP1/PPARG/TERT/TGFB1/SRC/AURKB/E2F1/NEK2	22	biological processes
GO:0097237	cellular response to toxic substance	19/107	247/18670	1.96541e-16	2.30666e-14	9.50568e-15	AKR1A1/APEX1/AXL/CAT/HMOX1/IL6/MET/NFE2L2/NFKB1/PTGS1/RELA/SOD1/SOD3/TNF/GSTM1/AKR1B10/SRC/CYP1B1/CDK1	19	biological processes
GO:0042542	response to hydrogen peroxide	16/107	146/18670	1.99762e-16	2.30666e-14	9.50568e-15	APEX1/AXL/BCL2/CASP3/CAT/HMOX1/IL6/JUN/MET/NFE2L2/RELA/SOD1/STAT1/SRC/CYP1B1/CDK1	16	biological processes
GO:2001236	regulation of extrinsic apoptotic signaling pathway	16/107	155/18670	5.2526e-16	5.89192e-14	2.42804e-14	AKT1/AR/BCL2/BCL2L1/CASP8/CAV1/HMOX1/ICAM1/IL1A/IL1B/RAF1/RELA/SERPINE1/TERT/TNF/SRC	16	biological processes
GO:1901654	response to ketone	17/107	193/18670	8.88162e-16	9.6859e-14	3.99154e-14	AHR/AKR1B1/AKT1/AR/BCL2L1/CAV1/EGFR/FOS/ICAM1/MAOB/PARP1/PPARG/RELA/SPP1/TGFB1/SRC/CDKN1A	17	biological processes
GO:0018209	peptidyl-serine modification	20/107	322/18670	1.85435e-15	1.96762e-13	8.10851e-14	AKT1/APP/BCL2/CAV1/CHUK/EGFR/GSK3B/IFNG/IL6/MAPK1/MAPK3/PARP1/RAF1/TGFB1/TNF/VEGFA/SRC/CDK1/AURKB/CCNB1	20	biological processes
GO:0071902	positive regulation of protein serine/threonine kinase activity	20/107	334/18670	3.73334e-15	3.82557e-13	1.57651e-13	AKT1/CD40LG/EGF/EGFR/ERBB2/FLT3/IFNG/IL1B/MAPK1/MAPK3/PIK3CG/RAF1/SOD1/TGFB1/TNF/VEGFA/INSR/SRC/CDK1/CCNB1	20	biological processes
GO:0042063	gliogenesis	19/107	290/18670	3.80023e-15	3.82557e-13	1.57651e-13	AKT1/APP/CCL2/EGFR/ERBB2/F2/IFNG/IL1B/IL6/MAPK1/MAPK3/PPARG/RELA/SOD1/TERT/TGFB1/TNF/CDK1/E2F1	19	biological processes
GO:0018105	peptidyl-serine phosphorylation	19/107	299/18670	6.64199e-15	6.51911e-13	2.68651e-13	AKT1/APP/BCL2/CAV1/CHUK/EGFR/GSK3B/IFNG/IL6/MAPK1/MAPK3/RAF1/TGFB1/TNF/VEGFA/SRC/CDK1/AURKB/CCNB1	19	biological processes
GO:0031667	response to nutrient levels	23/107	499/18670	7.15093e-15	6.84745e-13	2.82182e-13	AKT1/BCL2/CAT/CXCL10/EGFR/HMOX1/HSPA5/ICAM1/IL1B/JUN/MAPK1/MAPK3/NFE2L2/PPARG/RELA/SOD1/SPP1/STAT1/TGFB1/TP53/SRC/CDKN1A/CYP1A1	23	biological processes
GO:0071276	cellular response to cadmium ion	10/107	37/18670	7.61335e-15	7.11667e-13	2.93276e-13	AKT1/CHUK/EGFR/FOS/HMOX1/JUN/MAPK1/MAPK3/MMP9/SOD1	10	biological processes
GO:0070997	neuron death	20/107	348/18670	8.15945e-15	7.44977e-13	3.07003e-13	AKT1/APP/AXL/BCL2/BCL2L1/CASP3/CASP8/CCL2/FOS/GSK3B/HIF1A/HMOX1/HSPA5/IFNG/JUN/PARP1/SOD1/TERT/TNF/TP53	20	biological processes
GO:0062012	regulation of small molecule metabolic process	22/107	459/18670	1.34603e-14	1.20102e-12	4.94939e-13	AKT1/APP/CAV1/EGF/FASN/GSK3B/HIF1A/IFNG/IGFBP3/IL1B/NFKB1/NOS2/PARP1/PPARG/SOD1/TGFB1/TNF/TP53/INSR/SRC/CDK1/CCNB1	22	biological processes
GO:0042110	T cell activation	22/107	464/18670	1.6801e-14	1.46579e-12	6.04048e-13	AKT1/BCL2/CASP3/CASP8/CAV1/CCL2/CD40LG/DPP4/ERBB2/GJA1/ICAM1/IFNG/IL1B/IL2/IL6/IRF1/PIK3CG/RUNX2/SOD1/TGFB1/TP53/SRC	22	biological processes
GO:0018108	peptidyl-tyrosine phosphorylation	20/107	363/18670	1.81542e-14	1.54942e-12	6.38514e-13	APP/AXL/CAV1/EGF/EGFR/ERBB2/FLT3/ICAM1/IFNG/IGF1R/IL2/IL6/MAPK3/MET/TGFB1/TNF/TP53/VEGFA/INSR/SRC	20	biological processes
GO:2000379	positive regulation of reactive oxygen species metabolic process	13/107	102/18670	2.08319e-14	1.73471e-12	7.14868e-13	AKT1/EGFR/F2/ICAM1/IFNG/IL1B/NFE2L2/SOD1/TGFB1/TNF/TP53/INSR/CDKN1A	13	biological processes
GO:0018212	peptidyl-tyrosine modification	20/107	366/18670	2.12088e-14	1.73471e-12	7.14868e-13	APP/AXL/CAV1/EGF/EGFR/ERBB2/FLT3/ICAM1/IFNG/IGF1R/IL2/IL6/MAPK3/MET/TGFB1/TNF/TP53/VEGFA/INSR/SRC	20	biological processes
GO:1903829	positive regulation of cellular protein localization	19/107	324/18670	2.85446e-14	2.28706e-12	9.42493e-13	AKT1/BCL2/CASP8/EGF/EGFR/ERBB2/F2/GSK3B/IFNG/IL1B/MAPK1/PARP1/TERT/TGFB1/TNF/TP53/SRC/CDK1/E2F1	19	biological processes
GO:0048608	reproductive structure development	21/107	431/18670	4.20311e-14	3.30028e-12	1.36004e-12	AKT1/AR/AXL/BCL2/BCL2L1/CASP3/CASP8/EGFR/ESR1/GJA1/HIF1A/HSPA5/ICAM1/MAPK1/MAPK3/PPARG/SOD1/SPP1/VEGFA/INSR/SRC	21	biological processes
GO:0048660	regulation of smooth muscle cell proliferation	15/107	169/18670	4.38938e-14	3.37896e-12	1.39246e-12	AKR1B1/AKT1/EGFR/HMOX1/IFNG/IGFBP3/IL6/JUN/MMP2/MMP9/PPARG/STAT1/TERT/TNF/CDKN1A	15	biological processes
GO:0061458	reproductive system development	21/107	434/18670	4.81389e-14	3.63449e-12	1.49776e-12	AKT1/AR/AXL/BCL2/BCL2L1/CASP3/CASP8/EGFR/ESR1/GJA1/HIF1A/HSPA5/ICAM1/MAPK1/MAPK3/PPARG/SOD1/SPP1/VEGFA/INSR/SRC	21	biological processes
GO:0097193	intrinsic apoptotic signaling pathway	18/107	289/18670	5.16513e-14	3.80105e-12	1.5664e-12	AKT1/BCL2/BCL2L1/CASP3/CAV1/HIF1A/HMOX1/HSPB1/MMP9/NFE2L2/PARP1/SOD1/TNF/TP53/SRC/CYP1B1/CDKN1A/E2F1	18	biological processes
GO:0048659	smooth muscle cell proliferation	15/107	171/18670	5.22813e-14	3.80105e-12	1.5664e-12	AKR1B1/AKT1/EGFR/HMOX1/IFNG/IGFBP3/IL6/JUN/MMP2/MMP9/PPARG/STAT1/TERT/TNF/CDKN1A	15	biological processes
GO:1901653	cellular response to peptide	20/107	385/18670	5.50002e-14	3.92601e-12	1.6179e-12	AKR1B1/AKT1/APEX1/APP/CAV1/GSK3B/ICAM1/IGF1R/IL1B/NFE2L2/NFKB1/PARP1/PPARG/RELA/STAT1/TGFB1/TP53/INSR/SRC/CCNA2	20	biological processes
GO:0043405	regulation of MAP kinase activity	19/107	337/18670	5.80295e-14	4.06829e-12	1.67653e-12	CAV1/CD40LG/EGF/EGFR/ERBB2/FLT3/IGF1R/IL1B/MAPK1/MAPK3/PIK3CG/RAF1/SOD1/TGFB1/TNF/VEGFA/INSR/SRC/CDK1	19	biological processes
GO:0050900	leukocyte migration	22/107	499/18670	7.37993e-14	5.08309e-12	2.09473e-12	AKT1/APP/CAV1/CCL2/CXCL10/CXCL2/CXCL8/F2/HMOX1/ICAM1/IL1B/IL6/MAPK3/MMP1/PIK3CG/SELE/SERPINE1/TGFB1/TNF/VEGFA/CXCL11/SRC	22	biological processes
GO:0043406	positive regulation of MAP kinase activity	17/107	258/18670	1.10364e-13	7.47047e-12	3.07856e-12	CD40LG/EGF/EGFR/ERBB2/FLT3/IL1B/MAPK1/MAPK3/PIK3CG/RAF1/SOD1/TGFB1/TNF/VEGFA/INSR/SRC/CDK1	17	biological processes
GO:0010001	glial cell differentiation	16/107	218/18670	1.16634e-13	7.7611e-12	3.19833e-12	AKT1/APP/EGFR/ERBB2/F2/IFNG/IL1B/IL6/MAPK1/MAPK3/PPARG/RELA/SOD1/TGFB1/TNF/CDK1	16	biological processes
GO:1904951	positive regulation of establishment of protein localization	21/107	456/18670	1.26193e-13	8.25722e-12	3.40278e-12	BCL2/CASP8/CHUK/EGFR/ERBB2/GJA1/GSK3B/HIF1A/IFNG/IL1A/IL1B/IL2/IL6/MAPK1/MAPK3/MMP12/TGFB1/TNF/TP53/SRC/E2F1	21	biological processes
GO:0051091	positive regulation of DNA-binding transcription factor activity	17/107	261/18670	1.33329e-13	8.58115e-12	3.53627e-12	AKT1/APP/AR/CAT/CAV1/CD40LG/CHUK/ESR1/ICAM1/IL1B/IL6/NFKB1/PPARG/RELA/TGFB1/TNF/VEGFA	17	biological processes
GO:0044706	multi-multicellular organism process	16/107	222/18670	1.54753e-13	9.79938e-12	4.0383e-12	AKR1B1/AKT1/AR/BCL2/ESR1/FOS/GJA1/IL1B/MAPK1/MAPK3/MMP2/MMP9/SOD1/SPP1/TGFB1/CYP1A1	16	biological processes
GO:1901214	regulation of neuron death	18/107	313/18670	2.02925e-13	1.26458e-11	5.21129e-12	AKT1/AXL/BCL2/BCL2L1/CASP3/CASP8/CCL2/FOS/GSK3B/HIF1A/HMOX1/IFNG/JUN/PARP1/SOD1/TERT/TNF/TP53	18	biological processes
GO:0062013	positive regulation of small molecule metabolic process	14/107	153/18670	2.13037e-13	1.30685e-11	5.3855e-12	AKT1/APP/EGF/HIF1A/IFNG/IL1B/NFKB1/NOS2/PPARG/TNF/INSR/SRC/CDK1/CCNB1	14	biological processes
GO:0007565	female pregnancy	15/107	192/18670	2.89244e-13	1.74703e-11	7.19948e-12	AKR1B1/AKT1/AR/BCL2/ESR1/FOS/GJA1/IL1B/MAPK1/MAPK3/MMP2/MMP9/SOD1/SPP1/TGFB1	15	biological processes
GO:0032103	positive regulation of response to external stimulus	18/107	323/18670	3.46823e-13	2.06307e-11	8.50187e-12	ABCC1/CXCL10/CXCL8/EGFR/F2/F3/HSPB1/IL1B/IL2/IL6/MAPK3/MET/NFKBIA/PIK3CG/SERPINE1/TGFB1/TNF/VEGFA	18	biological processes
GO:0050673	epithelial cell proliferation	20/107	434/18670	5.12492e-13	2.9902e-11	1.23225e-11	AKT1/AR/CAV1/CCL2/EGFR/ERBB2/ESR1/F3/GJA1/HIF1A/HMOX1/IGFBP3/JUN/MAPK1/MMP12/PPARG/STAT1/TGFB1/TNF/VEGFA	20	biological processes
GO:0071214	cellular response to abiotic stimulus	18/107	331/18670	5.25532e-13	2.9902e-11	1.23225e-11	AKR1B1/AKT1/BCL2L1/CASP3/CASP8/EGFR/GJA1/HSPA5/IL1B/IRF1/MAPK3/NFKB1/PARP1/TGFB1/TP53/CDKN1A/AURKB/MYLK	18	biological processes
GO:0104004	cellular response to environmental stimulus	18/107	331/18670	5.25532e-13	2.9902e-11	1.23225e-11	AKR1B1/AKT1/BCL2L1/CASP3/CASP8/EGFR/GJA1/HSPA5/IL1B/IRF1/MAPK3/NFKB1/PARP1/TGFB1/TP53/CDKN1A/AURKB/MYLK	18	biological processes
GO:0043434	response to peptide hormone	20/107	436/18670	5.57941e-13	3.12925e-11	1.28956e-11	AKT1/APEX1/CAT/CAV1/CHUK/GJA1/GSK3B/ICAM1/IGF1R/IL1B/NFE2L2/NFKB1/PARP1/PPARG/RELA/STAT1/TGFB1/INSR/SRC/CCNA2	20	biological processes
GO:0048545	response to steroid hormone	19/107	385/18670	6.25148e-13	3.4568e-11	1.42454e-11	AR/BCL2/CASP3/CAV1/EGFR/ESR1/FLT3/FOS/ICAM1/IL6/MAOB/PARP1/PPARG/RELA/SPP1/TGFB1/TNF/SRC/CDKN1A	19	biological processes
GO:0007159	leukocyte cell-cell adhesion	18/107	337/18670	7.1251e-13	3.88516e-11	1.60106e-11	AKT1/CASP3/CAV1/CCL2/CD40LG/DPP4/ERBB2/ICAM1/IFNG/IL1B/IL2/IL6/IRF1/RELA/SELE/TGFB1/TNF/SRC	18	biological processes
GO:0070555	response to interleukin-1	15/107	207/18670	8.69024e-13	4.67368e-11	1.92601e-11	APP/CCL2/CHUK/CXCL8/HIF1A/ICAM1/IL1A/IL1B/IL6/MAPK3/NFKB1/NFKBIA/RELA/SELE/SRC	15	biological processes
GO:0090068	positive regulation of cell cycle process	17/107	298/18670	1.14522e-12	6.07587e-11	2.50385e-11	AKT1/APEX1/APP/EGF/EGFR/IL1A/IL1B/TERT/TGFB1/TP53/INSR/CDK1/CDKN1A/AURKB/CCNB1/CYP1A1/E2F1	17	biological processes
GO:0022407	regulation of cell-cell adhesion	19/107	403/18670	1.40051e-12	7.33119e-11	3.02116e-11	AKT1/CASP3/CAV1/CCL2/CD40LG/DPP4/ERBB2/ICAM1/IFNG/IL1B/IL2/IL6/IRF1/RELA/TGFB1/TNF/VEGFA/SRC/ALOX15	19	biological processes
GO:1903037	regulation of leukocyte cell-cell adhesion	17/107	304/18670	1.57799e-12	8.15154e-11	3.35923e-11	AKT1/CASP3/CAV1/CCL2/CD40LG/DPP4/ERBB2/ICAM1/IFNG/IL1B/IL2/IL6/IRF1/RELA/TGFB1/TNF/SRC	17	biological processes
GO:1904019	epithelial cell apoptotic process	12/107	111/18670	1.64254e-12	8.37484e-11	3.45125e-11	BCL2L1/CCL2/CD40LG/HMOX1/ICAM1/IL6/NFE2L2/PIK3CG/SERPINE1/TERT/TNF/E2F1	12	biological processes
GO:0034612	response to tumor necrosis factor	17/107	312/18670	2.39339e-12	1.20467e-10	4.96443e-11	AKT1/CASP3/CASP8/CCL2/CD40LG/CHUK/CXCL8/ICAM1/MAPK1/MAPK3/NFE2L2/NFKB1/NFKBIA/RELA/SELE/STAT1/TNF	17	biological processes
GO:0014065	phosphatidylinositol 3-kinase signaling	13/107	148/18670	2.73741e-12	1.36039e-10	5.60612e-11	AKT1/CAT/EGFR/ERBB2/F2/FLT3/IGF1R/MAPK1/MAPK3/PIK3CG/TNF/INSR/SRC	13	biological processes
GO:0043491	protein kinase B signaling	16/107	269/18670	2.9663e-12	1.45571e-10	5.99894e-11	AKT1/AXL/CCL2/EGF/EGFR/ERBB2/ESR1/F3/IGF1R/IL1B/MET/PIK3CG/TGFB1/TNF/INSR/SRC	16	biological processes
GO:0042108	positive regulation of cytokine biosynthetic process	10/107	67/18670	4.70206e-12	2.27905e-10	9.39189e-11	APP/HMOX1/HSPB1/IFNG/IL1A/IL1B/IL6/IRF1/RELA/TNF	10	biological processes
GO:0097305	response to alcohol	15/107	233/18670	4.8181e-12	2.30681e-10	9.50632e-11	AHR/AKT1/BCL2L1/CASP8/CAT/FOS/ICAM1/IL2/MAOB/PARP1/PPARG/SOD1/TGFB1/CDK1/CDKN1A	15	biological processes
GO:0071453	cellular response to oxygen levels	15/107	234/18670	5.12415e-12	2.39893e-10	9.88595e-11	AKT1/BCL2/CAV1/HIF1A/HMOX1/ICAM1/NFE2L2/PPARG/TERT/TP53/VEGFA/SRC/CCNA2/CCNB1/E2F1	15	biological processes
GO:1903409	reactive oxygen species biosynthetic process	12/107	122/18670	5.13272e-12	2.39893e-10	9.88595e-11	AKT1/CAV1/ICAM1/IFNG/IL1B/MAOB/NOS2/SOD1/TNF/INSR/CYP1B1/CYP1A1	12	biological processes
GO:0051402	neuron apoptotic process	15/107	239/18670	6.94179e-12	3.20629e-10	1.3213e-10	APP/AXL/BCL2/BCL2L1/CASP3/CCL2/HIF1A/HMOX1/HSPA5/JUN/PARP1/SOD1/TERT/TNF/TP53	15	biological processes
GO:0031099	regeneration	14/107	198/18670	7.35342e-12	3.35692e-10	1.38338e-10	AXL/BCL2/EGFR/FLT3/GJA1/HMOX1/JUN/PPARG/SPP1/TGFB1/CDK1/CDKN1A/CCNA2/CCNB1	14	biological processes
GO:0007596	blood coagulation	17/107	336/18670	7.79876e-12	3.5193e-10	1.4503e-10	AXL/CAV1/CD40LG/F2/F3/HSPB1/IL6/IRF1/MAPK1/MAPK3/NFE2L2/PIK3CG/PLAT/PLAU/RAF1/SERPINE1/SRC	17	biological processes
GO:0045787	positive regulation of cell cycle	18/107	389/18670	7.90935e-12	3.52865e-10	1.45415e-10	AKT1/APEX1/APP/EGF/EGFR/IL1A/IL1B/TERT/TGFB1/TP53/INSR/SRC/CDK1/CDKN1A/AURKB/CCNB1/CYP1A1/E2F1	18	biological processes
GO:0031960	response to corticosteroid	13/107	162/18670	8.70832e-12	3.84145e-10	1.58305e-10	BCL2/CASP3/EGFR/FLT3/FOS/ICAM1/IL6/MAOB/PARP1/TGFB1/TNF/SRC/CDKN1A	13	biological processes
GO:0009314	response to radiation	19/107	448/18670	8.90521e-12	3.88465e-10	1.60085e-10	AKT1/APP/BCL2/BCL2L1/CASP3/CAT/CXCL10/EGFR/FOS/HIF1A/HSPA5/ICAM1/JUN/PARP1/RELA/TGFB1/TP53/CDKN1A/AURKB	19	biological processes
GO:0045931	positive regulation of mitotic cell cycle	13/107	163/18670	9.4186e-12	4.06346e-10	1.67454e-10	AKT1/APEX1/APP/EGF/EGFR/IL1A/IL1B/TERT/TGFB1/INSR/CDK1/CCNB1/CYP1A1	13	biological processes
GO:0007599	hemostasis	17/107	341/18670	9.85633e-12	4.1468e-10	1.70889e-10	AXL/CAV1/CD40LG/F2/F3/HSPB1/IL6/IRF1/MAPK1/MAPK3/NFE2L2/PIK3CG/PLAT/PLAU/RAF1/SERPINE1/SRC	17	biological processes
GO:0038034	signal transduction in absence of ligand	10/107	72/18670	9.92866e-12	4.1468e-10	1.70889e-10	AKT1/BCL2/BCL2L1/CASP3/GSK3B/IL1A/IL1B/IL2/TERT/TNF	10	biological processes
GO:0097192	extrinsic apoptotic signaling pathway in absence of ligand	10/107	72/18670	9.92866e-12	4.1468e-10	1.70889e-10	AKT1/BCL2/BCL2L1/CASP3/GSK3B/IL1A/IL1B/IL2/TERT/TNF	10	biological processes
GO:0009410	response to xenobiotic stimulus	16/107	292/18670	1.02748e-11	4.22212e-10	1.73992e-10	AHR/CYP3A4/DPEP1/EGFR/HSPA5/ICAM1/PPARG/PTGS1/RELA/SOD1/TGFB1/GSTM1/CYP1B1/CCNA2/CYP1A1/E2F1	16	biological processes
GO:0050817	coagulation	17/107	342/18670	1.03241e-11	4.22212e-10	1.73992e-10	AXL/CAV1/CD40LG/F2/F3/HSPB1/IL6/IRF1/MAPK1/MAPK3/NFE2L2/PIK3CG/PLAT/PLAU/RAF1/SERPINE1/SRC	17	biological processes
GO:0001101	response to acid chemical	17/107	343/18670	1.08124e-11	4.37623e-10	1.80343e-10	AKR1B1/AKT1/BCL2L1/CASP3/CAT/CHUK/EGFR/GJA1/ICAM1/MMP2/PPARG/RELA/TNF/VEGFA/SRC/CCNB1/E2F1	17	biological processes
GO:0048661	positive regulation of smooth muscle cell proliferation	11/107	101/18670	1.34068e-11	5.37092e-10	2.21334e-10	AKR1B1/AKT1/EGFR/HMOX1/IL6/JUN/MMP2/MMP9/STAT1/TERT/TNF	11	biological processes
GO:0045785	positive regulation of cell adhesion	18/107	403/18670	1.4214e-11	5.63678e-10	2.3229e-10	AKT1/CAV1/CCL2/CD40LG/DPP4/ERBB2/GSK3B/ICAM1/IFNG/IL1B/IL2/IL6/RELA/TGFB1/TNF/VEGFA/SRC/ALOX15	18	biological processes
GO:0022409	positive regulation of cell-cell adhesion	15/107	255/18670	1.7524e-11	6.87994e-10	2.83521e-10	AKT1/CAV1/CCL2/CD40LG/DPP4/ICAM1/IFNG/IL1B/IL2/IL6/RELA/TGFB1/TNF/SRC/ALOX15	15	biological processes
GO:1904645	response to amyloid-beta	9/107	54/18670	2.03235e-11	7.90001e-10	3.25558e-10	APP/GSK3B/ICAM1/IGF1R/MMP12/MMP2/MMP3/MMP9/PARP1	9	biological processes
GO:0033138	positive regulation of peptidyl-serine phosphorylation	11/107	105/18670	2.06215e-11	7.93727e-10	3.27093e-10	AKT1/APP/BCL2/CAV1/EGFR/IFNG/IL6/RAF1/TGFB1/TNF/VEGFA	11	biological processes
GO:0051897	positive regulation of protein kinase B signaling	13/107	176/18670	2.49336e-11	9.50382e-10	3.9165e-10	AXL/EGF/EGFR/ERBB2/ESR1/F3/IGF1R/MET/PIK3CG/TGFB1/TNF/INSR/SRC	13	biological processes
GO:0051222	positive regulation of protein transport	18/107	418/18670	2.5974e-11	9.8052e-10	4.0407e-10	CHUK/EGFR/ERBB2/GJA1/GSK3B/HIF1A/IFNG/IL1A/IL1B/IL2/IL6/MAPK1/MAPK3/MMP12/TGFB1/TNF/TP53/SRC	18	biological processes
GO:1903039	positive regulation of leukocyte cell-cell adhesion	14/107	218/18670	2.69145e-11	1.00635e-09	4.14713e-10	AKT1/CAV1/CCL2/CD40LG/DPP4/ICAM1/IFNG/IL1B/IL2/IL6/RELA/TGFB1/TNF/SRC	14	biological processes
GO:0048771	tissue remodeling	13/107	179/18670	3.08646e-11	1.14316e-09	4.71092e-10	AXL/CAV1/EGFR/GJA1/HIF1A/IL1A/IL2/IL6/MMP2/SPP1/TGFB1/TP53/SRC	13	biological processes
GO:0030879	mammary gland development	12/107	143/18670	3.40129e-11	1.24799e-09	5.14292e-10	AKT1/AR/CAV1/EGF/ESR1/FASN/GJA1/HIF1A/MAPK1/TGFB1/VEGFA/SRC	12	biological processes
GO:0050727	regulation of inflammatory response	19/107	485/18670	3.49942e-11	1.25581e-09	5.17516e-10	ABCC1/EGFR/ESR1/F2/IL1B/IL2/IL6/MMP3/MMP9/NFKB1/NFKBIA/NOS2/PIK3CG/PPARG/RELA/SELE/SERPINE1/SOD1/TNF	19	biological processes
GO:0051249	regulation of lymphocyte activation	19/107	485/18670	3.49942e-11	1.25581e-09	5.17516e-10	AHR/AKT1/AXL/BCL2/CASP3/CAV1/CCL2/CD40LG/DPP4/ERBB2/IFNG/IL1B/IL2/IL6/IRF1/SOD1/TGFB1/SRC/CDKN1A	19	biological processes
GO:0031334	positive regulation of protein complex assembly	15/107	268/18670	3.54976e-11	1.25581e-09	5.17516e-10	ESR1/GSK3B/ICAM1/IFNG/JUN/MET/MMP1/MMP3/PARP1/TGFB1/TNF/TP53/VEGFA/SRC/ALOX15	15	biological processes
GO:0048015	phosphatidylinositol-mediated signaling	13/107	181/18670	3.55056e-11	1.25581e-09	5.17516e-10	AKT1/CAT/EGFR/ERBB2/F2/FLT3/IGF1R/MAPK1/MAPK3/PIK3CG/TNF/INSR/SRC	13	biological processes
GO:0051052	regulation of DNA metabolic process	18/107	429/18670	3.97939e-11	1.39492e-09	5.74843e-10	AKT1/EGFR/GJA1/IL2/IL6/JUN/MAPK1/MAPK3/PARP1/PPARG/TGFB1/TP53/SRC/CDK1/CDKN1A/AURKB/CCNA2/NEK2	18	biological processes
GO:0071375	cellular response to peptide hormone stimulus	16/107	321/18670	4.24519e-11	1.47225e-09	6.06709e-10	AKT1/APEX1/CAV1/GSK3B/IGF1R/IL1B/NFE2L2/NFKB1/PARP1/PPARG/RELA/STAT1/TGFB1/INSR/SRC/CCNA2	16	biological processes
GO:0048145	regulation of fibroblast proliferation	10/107	83/18670	4.27499e-11	1.47225e-09	6.06709e-10	EGFR/ESR1/JUN/PPARG/TGFB1/TP53/CDKN1A/CCNA2/CCNB1/E2F1	10	biological processes
GO:0048017	inositol lipid-mediated signaling	13/107	184/18670	4.36687e-11	1.48144e-09	6.10498e-10	AKT1/CAT/EGFR/ERBB2/F2/FLT3/IGF1R/MAPK1/MAPK3/PIK3CG/TNF/INSR/SRC	13	biological processes
GO:0046651	lymphocyte proliferation	15/107	272/18670	4.37716e-11	1.48144e-09	6.10498e-10	AHR/BCL2/CASP3/CD40LG/ERBB2/FLT3/GJA1/IL1B/IL2/IL6/IRF1/PIK3CG/TGFB1/TP53/CDKN1A	15	biological processes
GO:0071236	cellular response to antibiotic	12/107	147/18670	4.70949e-11	1.5803e-09	6.51236e-10	AHR/APEX1/AXL/HSPA5/IL6/MET/NFE2L2/RELA/TP53/SRC/CYP1B1/CDK1	12	biological processes
GO:0048144	fibroblast proliferation	10/107	84/18670	4.82974e-11	1.60152e-09	6.59982e-10	EGFR/ESR1/JUN/PPARG/TGFB1/TP53/CDKN1A/CCNA2/CCNB1/E2F1	10	biological processes
GO:0032943	mononuclear cell proliferation	15/107	274/18670	4.85432e-11	1.60152e-09	6.59982e-10	AHR/BCL2/CASP3/CD40LG/ERBB2/FLT3/GJA1/IL1B/IL2/IL6/IRF1/PIK3CG/TGFB1/TP53/CDKN1A	15	biological processes
GO:0050678	regulation of epithelial cell proliferation	17/107	378/18670	4.98261e-11	1.63015e-09	6.71779e-10	AKT1/AR/CAV1/CCL2/EGFR/ERBB2/F3/GJA1/HIF1A/HMOX1/JUN/MMP12/PPARG/STAT1/TGFB1/TNF/VEGFA	17	biological processes
GO:0042035	regulation of cytokine biosynthetic process	11/107	114/18670	5.10371e-11	1.65596e-09	6.82419e-10	APP/HMOX1/HSPB1/IFNG/IL1A/IL1B/IL6/IRF1/NFKB1/RELA/TNF	11	biological processes
GO:0060249	anatomical structure homeostasis	18/107	437/18670	5.38493e-11	1.73289e-09	7.14119e-10	AKR1B1/APEX1/BCL2/EGFR/HIF1A/HSPB1/IL6/MAPK1/MAPK3/PARP1/SOD1/SPP1/TERT/TGFB1/VEGFA/SRC/AURKB/NEK2	18	biological processes
GO:0014074	response to purine-containing compound	12/107	149/18670	5.52153e-11	1.74819e-09	7.20423e-10	AHR/APEX1/APP/FOS/HSPA5/IL1B/JUN/PIK3CG/PPARG/RELA/SOD1/STAT1	12	biological processes
GO:0051092	positive regulation of NF-kappaB transcription factor activity	12/107	149/18670	5.52153e-11	1.74819e-09	7.20423e-10	APP/AR/CAT/CAV1/CD40LG/CHUK/ICAM1/IL1B/NFKB1/RELA/TGFB1/TNF	12	biological processes
GO:0032963	collagen metabolic process	11/107	115/18670	5.61687e-11	1.75015e-09	7.21231e-10	F2/HIF1A/IL6/MMP1/MMP12/MMP2/MMP3/MMP9/PPARG/TGFB1/CTSD	11	biological processes
GO:0046660	female sex differentiation	11/107	115/18670	5.61687e-11	1.75015e-09	7.21231e-10	AXL/BCL2/BCL2L1/CASP3/ESR1/HSPA5/ICAM1/SOD1/VEGFA/INSR/SRC	11	biological processes
GO:0045765	regulation of angiogenesis	17/107	383/18670	6.11689e-11	1.89094e-09	7.79251e-10	CXCL10/CXCL8/ERBB2/F3/HIF1A/HMOX1/HSPB1/IL1A/IL1B/IL6/NFE2L2/PPARG/SERPINE1/STAT1/TERT/VEGFA/CYP1B1	17	biological processes
GO:0030100	regulation of endocytosis	15/107	281/18670	6.92722e-11	2.12471e-09	8.75586e-10	AXL/CAV1/CCL2/EGF/IFNG/IL1B/PPARG/SELE/SERPINE1/SOD1/TGFB1/TNF/VEGFA/SRC/ALOX15	15	biological processes
GO:0046777	protein autophosphorylation	14/107	235/18670	7.33788e-11	2.23322e-09	9.20304e-10	AKT1/CAV1/EGFR/ERBB2/FLT3/GSK3B/IGF1R/JUN/MAPK3/VEGFA/INSR/SRC/AURKB/NEK2	14	biological processes
GO:0007259	JAK-STAT cascade	12/107	156/18670	9.46344e-11	2.85796e-09	1.17776e-09	AKR1B1/CAV1/CCL2/EGF/F2/FLT3/IFNG/IL2/IL6/STAT1/TNF/CYP1B1	12	biological processes
GO:0002685	regulation of leukocyte migration	13/107	196/18670	9.64083e-11	2.88931e-09	1.19068e-09	AKT1/APP/CCL2/CXCL10/CXCL8/HMOX1/ICAM1/IL6/MAPK3/SERPINE1/TGFB1/TNF/VEGFA	13	biological processes
GO:0032768	regulation of monooxygenase activity	9/107	64/18670	1.00382e-10	2.98559e-09	1.23035e-09	AKT1/CAV1/EGFR/HIF1A/IFNG/IL1B/NFKB1/TERT/TNF	9	biological processes
GO:0008631	intrinsic apoptotic signaling pathway in response to oxidative stress	8/107	43/18670	1.0958e-10	3.23466e-09	1.33299e-09	AKT1/BCL2/HIF1A/HSPB1/NFE2L2/PARP1/SOD1/CYP1B1	8	biological processes
GO:0001503	ossification	17/107	398/18670	1.11172e-10	3.25718e-09	1.34228e-09	AKT1/BCL2/CAT/EGFR/FASN/GJA1/HIF1A/IGFBP3/IL6/MAPK1/MAPK3/MMP2/RUNX2/SPP1/TGFB1/TNF/ALOX15	17	biological processes
GO:0071356	cellular response to tumor necrosis factor	15/107	291/18670	1.13198e-10	3.29195e-09	1.35661e-09	AKT1/CASP8/CCL2/CD40LG/CHUK/CXCL8/ICAM1/MAPK1/MAPK3/NFE2L2/NFKB1/NFKBIA/RELA/STAT1/TNF	15	biological processes
GO:0009266	response to temperature stimulus	14/107	243/18670	1.14435e-10	3.30346e-09	1.36135e-09	AKT1/CASP8/CXCL10/FOS/GSK3B/HMOX1/HSPA5/IL1A/MAPK1/MAPK3/NFKBIA/PPARG/SOD1/CDKN1A	14	biological processes
GO:0042089	cytokine biosynthetic process	11/107	123/18670	1.17134e-10	3.35672e-09	1.38329e-09	APP/HMOX1/HSPB1/IFNG/IL1A/IL1B/IL6/IRF1/NFKB1/RELA/TNF	11	biological processes
GO:0051896	regulation of protein kinase B signaling	14/107	244/18670	1.20832e-10	3.43758e-09	1.41662e-09	AKT1/AXL/EGF/EGFR/ERBB2/ESR1/F3/IGF1R/MET/PIK3CG/TGFB1/TNF/INSR/SRC	14	biological processes
GO:0014066	regulation of phosphatidylinositol 3-kinase signaling	11/107	124/18670	1.2793e-10	3.56207e-09	1.46792e-09	CAT/EGFR/F2/FLT3/IGF1R/MAPK1/MAPK3/PIK3CG/TNF/INSR/SRC	11	biological processes
GO:0042107	cytokine metabolic process	11/107	124/18670	1.2793e-10	3.56207e-09	1.46792e-09	APP/HMOX1/HSPB1/IFNG/IL1A/IL1B/IL6/IRF1/NFKB1/RELA/TNF	11	biological processes
GO:0051101	regulation of DNA binding	11/107	124/18670	1.2793e-10	3.56207e-09	1.46792e-09	EGF/HMOX1/IFNG/JUN/MMP9/NFKBIA/PARP1/PPARG/TGFB1/E2F1/NEK2	11	biological processes
GO:0046688	response to copper ion	8/107	44/18670	1.33299e-10	3.68544e-09	1.51876e-09	APP/ICAM1/IL1A/NFE2L2/SOD1/SOD3/CDK1/CYP1A1	8	biological processes
GO:0036473	cell death in response to oxidative stress	10/107	93/18670	1.35427e-10	3.69228e-09	1.52158e-09	AKT1/BCL2/HIF1A/HSPB1/MET/MMP3/NFE2L2/PARP1/SOD1/CYP1B1	10	biological processes
GO:1901655	cellular response to ketone	10/107	93/18670	1.35427e-10	3.69228e-09	1.52158e-09	AHR/AKR1B1/AKT1/AR/EGFR/ICAM1/PPARG/SPP1/TGFB1/SRC	10	biological processes
GO:0048511	rhythmic process	15/107	295/18670	1.37041e-10	3.7105e-09	1.52909e-09	AHR/AXL/CASP3/EGFR/ESR1/GSK3B/HSPA5/JUN/NOS2/PPARG/SERPINE1/TP53/SRC/TOP2A/CDK1	15	biological processes
GO:0045073	regulation of chemokine biosynthetic process	6/107	15/18670	1.47594e-10	3.96886e-09	1.63556e-09	APP/HMOX1/IFNG/IL1B/IL6/TNF	6	biological processes
GO:0070661	leukocyte proliferation	15/107	298/18670	1.57864e-10	4.21088e-09	1.73529e-09	AHR/BCL2/CASP3/CD40LG/ERBB2/FLT3/GJA1/IL1B/IL2/IL6/IRF1/PIK3CG/TGFB1/TP53/CDKN1A	15	biological processes
GO:0002573	myeloid leukocyte differentiation	13/107	204/18670	1.58739e-10	4.21088e-09	1.73529e-09	APP/CASP8/FASN/FOS/IFNG/JUN/MMP9/PARP1/PPARG/TGFB1/TNF/VEGFA/SRC	13	biological processes
GO:2001242	regulation of intrinsic apoptotic signaling pathway	12/107	165/18670	1.82146e-10	4.79938e-09	1.97781e-09	AKT1/BCL2/BCL2L1/CAV1/HIF1A/HSPB1/MMP9/NFE2L2/PARP1/SOD1/TP53/SRC	12	biological processes
GO:0008585	female gonad development	10/107	96/18670	1.86405e-10	4.87883e-09	2.01055e-09	BCL2/BCL2L1/CASP3/ESR1/HSPA5/ICAM1/SOD1/VEGFA/INSR/SRC	10	biological processes
GO:0002064	epithelial cell development	13/107	207/18670	1.90317e-10	4.91569e-09	2.02574e-09	AR/ESR1/FASN/GJA1/GSK3B/HIF1A/ICAM1/IL1B/MET/SOD1/TNF/VEGFA/CDKN1A	13	biological processes
GO:0071456	cellular response to hypoxia	13/107	207/18670	1.90317e-10	4.91569e-09	2.02574e-09	AKT1/BCL2/HIF1A/HMOX1/ICAM1/NFE2L2/TERT/TP53/VEGFA/SRC/CCNA2/CCNB1/E2F1	13	biological processes
GO:0097696	STAT cascade	12/107	166/18670	1.95414e-10	5.01435e-09	2.0664e-09	AKR1B1/CAV1/CCL2/EGF/F2/FLT3/IFNG/IL2/IL6/STAT1/TNF/CYP1B1	12	biological processes
GO:0051701	interaction with host	13/107	209/18670	2.14439e-10	5.4668e-09	2.25286e-09	AXL/BCL2L1/CASP8/CAV1/CXCL8/DPP4/EGFR/ICAM1/MET/TGFB1/INSR/SRC/CDK1	13	biological processes
GO:0030099	myeloid cell differentiation	17/107	416/18670	2.20279e-10	5.57946e-09	2.29928e-09	APP/CASP3/CASP8/FASN/FOS/HIF1A/IFNG/JUN/MMP9/NFKBIA/PARP1/PPARG/STAT1/TGFB1/TNF/VEGFA/SRC	17	biological processes
GO:0043523	regulation of neuron apoptotic process	13/107	210/18670	2.27515e-10	5.69571e-09	2.34719e-09	AXL/BCL2/BCL2L1/CASP3/CCL2/HIF1A/HMOX1/JUN/PARP1/SOD1/TERT/TNF/TP53	13	biological processes
GO:0050730	regulation of peptidyl-tyrosine phosphorylation	14/107	256/18670	2.2777e-10	5.69571e-09	2.34719e-09	APP/CAV1/EGF/EGFR/FLT3/ICAM1/IFNG/IL2/IL6/TGFB1/TNF/TP53/VEGFA/SRC	14	biological processes
GO:0061614	pri-miRNA transcription by RNA polymerase II	8/107	47/18670	2.3318e-10	5.76767e-09	2.37684e-09	FOS/HIF1A/JUN/PPARG/RELA/TERT/TGFB1/TP53	8	biological processes
GO:0042033	chemokine biosynthetic process	6/107	16/18670	2.35055e-10	5.76767e-09	2.37684e-09	APP/HMOX1/IFNG/IL1B/IL6/TNF	6	biological processes
GO:0050755	chemokine metabolic process	6/107	16/18670	2.35055e-10	5.76767e-09	2.37684e-09	APP/HMOX1/IFNG/IL1B/IL6/TNF	6	biological processes
GO:0051100	negative regulation of binding	12/107	169/18670	2.40633e-10	5.86786e-09	2.41813e-09	AKT1/CAV1/GSK3B/HMOX1/HSPA5/JUN/MAPK3/MET/NFKBIA/AURKB/E2F1/NEK2	12	biological processes
GO:1901342	regulation of vasculature development	17/107	422/18670	2.746e-10	6.6436e-09	2.73781e-09	CXCL10/CXCL8/ERBB2/F3/HIF1A/HMOX1/HSPB1/IL1A/IL1B/IL6/NFE2L2/PPARG/SERPINE1/STAT1/TERT/VEGFA/CYP1B1	17	biological processes
GO:0010634	positive regulation of epithelial cell migration	12/107	171/18670	2.7583e-10	6.6436e-09	2.73781e-09	AKT1/HIF1A/HMOX1/HSPB1/IFNG/JUN/MET/MMP9/NFE2L2/TGFB1/VEGFA/SRC	12	biological processes
GO:0046683	response to organophosphorus	11/107	134/18670	2.9657e-10	7.09959e-09	2.92572e-09	AHR/APEX1/APP/FOS/HSPA5/IL1B/JUN/PIK3CG/RELA/SOD1/STAT1	11	biological processes
GO:0034504	protein localization to nucleus	14/107	262/18670	3.08876e-10	7.33304e-09	3.02193e-09	AKT1/F2/GSK3B/IFNG/MAPK1/MMP12/NFKBIA/PARP1/TERT/TGFB1/TP53/SRC/CDK1/CDKN1A	14	biological processes
GO:0046545	development of primary female sexual characteristics	10/107	101/18670	3.10057e-10	7.33304e-09	3.02193e-09	BCL2/BCL2L1/CASP3/ESR1/HSPA5/ICAM1/SOD1/VEGFA/INSR/SRC	10	biological processes
GO:0050863	regulation of T cell activation	15/107	314/18670	3.26999e-10	7.68742e-09	3.16797e-09	AKT1/CASP3/CAV1/CCL2/CD40LG/DPP4/ERBB2/IFNG/IL1B/IL2/IL6/IRF1/SOD1/TGFB1/SRC	15	biological processes
GO:0031100	animal organ regeneration	9/107	73/18670	3.3908e-10	7.92398e-09	3.26545e-09	AXL/EGFR/FLT3/HMOX1/PPARG/TGFB1/CDK1/CDKN1A/CCNA2	9	biological processes
GO:0036294	cellular response to decreased oxygen levels	13/107	217/18670	3.41371e-10	7.93031e-09	3.26806e-09	AKT1/BCL2/HIF1A/HMOX1/ICAM1/NFE2L2/TERT/TP53/VEGFA/SRC/CCNA2/CCNB1/E2F1	13	biological processes
GO:0070371	ERK1 and ERK2 cascade	15/107	317/18670	3.73092e-10	8.61622e-09	3.55072e-09	APP/CCL2/EGF/EGFR/ERBB2/FLT3/ICAM1/IL1B/JUN/MAPK1/MAPK3/TGFB1/TNF/SRC/ALOX15	15	biological processes
GO:1900182	positive regulation of protein localization to nucleus	9/107	74/18670	3.84205e-10	8.78986e-09	3.62228e-09	AKT1/F2/IFNG/MAPK1/PARP1/TERT/TGFB1/SRC/CDK1	9	biological processes
GO:0001936	regulation of endothelial cell proliferation	12/107	176/18670	3.85088e-10	8.78986e-09	3.62228e-09	AKT1/CAV1/CCL2/F3/GJA1/HIF1A/HMOX1/JUN/PPARG/STAT1/TNF/VEGFA	12	biological processes
GO:1902895	positive regulation of pri-miRNA transcription by RNA polymerase II	7/107	31/18670	3.90902e-10	8.87099e-09	3.65571e-09	FOS/HIF1A/JUN/RELA/TERT/TGFB1/TP53	7	biological processes
GO:0031668	cellular response to extracellular stimulus	14/107	268/18670	4.15635e-10	9.32448e-09	3.8426e-09	AXL/BCL2/FOS/HMOX1/HSPA5/ICAM1/JUN/MAPK1/MAPK3/NFE2L2/PPARG/SOD1/TP53/CDKN1A	14	biological processes
GO:0050714	positive regulation of protein secretion	14/107	268/18670	4.15635e-10	9.32448e-09	3.8426e-09	CHUK/EGFR/GJA1/HIF1A/IFNG/IL1A/IL1B/IL2/IL6/MAPK3/MMP12/TGFB1/TNF/SRC	14	biological processes
GO:0150076	neuroinflammatory response	9/107	75/18670	4.34533e-10	9.69306e-09	3.99449e-09	APP/EGFR/IFNG/IL1B/IL6/JUN/MMP3/MMP9/TNF	9	biological processes
GO:0033135	regulation of peptidyl-serine phosphorylation	11/107	139/18670	4.40163e-10	9.76317e-09	4.02338e-09	AKT1/APP/BCL2/CAV1/EGFR/IFNG/IL6/RAF1/TGFB1/TNF/VEGFA	11	biological processes
GO:0048146	positive regulation of fibroblast proliferation	8/107	51/18670	4.6334e-10	1.02195e-08	4.21143e-09	EGFR/ESR1/JUN/TGFB1/CDKN1A/CCNA2/CCNB1/E2F1	8	biological processes
GO:0071347	cellular response to interleukin-1	12/107	179/18670	4.68101e-10	1.02668e-08	4.23094e-09	CCL2/CHUK/CXCL8/HIF1A/ICAM1/IL1A/IL1B/IL6/MAPK3/NFKB1/NFKBIA/RELA	12	biological processes
GO:0071466	cellular response to xenobiotic stimulus	12/107	180/18670	4.99172e-10	1.08875e-08	4.48671e-09	AHR/CYP3A4/DPEP1/EGFR/ICAM1/PTGS1/TGFB1/GSTM1/CYP1B1/CCNA2/CYP1A1/E2F1	12	biological processes
GO:0035994	response to muscle stretch	6/107	18/18670	5.3986e-10	1.17099e-08	4.82562e-09	FOS/JUN/NFKB1/NFKBIA/RAF1/RELA	6	biological processes
GO:0009615	response to virus	15/107	326/18670	5.49543e-10	1.18544e-08	4.88518e-09	BCL2/BCL2L1/CHUK/CXCL10/HSPB1/IFNG/IL1B/IL6/IRF1/MMP12/RELA/STAT1/TNF/SRC/CYP1A1	15	biological processes
GO:0006809	nitric oxide biosynthetic process	9/107	77/18670	5.52878e-10	1.18612e-08	4.88797e-09	AKT1/CAV1/ICAM1/IFNG/IL1B/NOS2/TNF/INSR/CYP1B1	9	biological processes
GO:0051054	positive regulation of DNA metabolic process	13/107	228/18670	6.27644e-10	1.3392e-08	5.51881e-09	AKT1/EGFR/IL2/IL6/JUN/MAPK1/MAPK3/PARP1/TGFB1/SRC/CDK1/AURKB/NEK2	13	biological processes
GO:2000045	regulation of G1/S transition of mitotic cell cycle	12/107	184/18670	6.4298e-10	1.36451e-08	5.6231e-09	AKT1/APEX1/BCL2/CCL2/EGFR/TERT/TP53/CDK1/CDKN1A/CCNB1/CYP1A1/E2F1	12	biological processes
GO:0071260	cellular response to mechanical stimulus	9/107	79/18670	6.98697e-10	1.47478e-08	6.07751e-09	AKT1/CASP8/EGFR/GJA1/IL1B/IRF1/MAPK3/NFKB1/TGFB1	9	biological processes
GO:0051384	response to glucocorticoid	11/107	146/18670	7.45763e-10	1.5657e-08	6.45223e-09	BCL2/CASP3/EGFR/FLT3/FOS/ICAM1/IL6/MAOB/TGFB1/TNF/CDKN1A	11	biological processes
GO:1905475	regulation of protein localization to membrane	12/107	187/18670	7.74339e-10	1.61705e-08	6.66382e-09	AKT1/AR/BCL2/BCL2L1/CASP8/EGFR/ERBB2/IFNG/TGFB1/TNF/TP53/E2F1	12	biological processes
GO:0048708	astrocyte differentiation	9/107	81/18670	8.7732e-10	1.82241e-08	7.51011e-09	APP/EGFR/F2/IFNG/IL1B/IL6/MAPK1/MAPK3/TNF	9	biological processes
GO:0046209	nitric oxide metabolic process	9/107	82/18670	9.80825e-10	2.02669e-08	8.35196e-09	AKT1/CAV1/ICAM1/IFNG/IL1B/NOS2/TNF/INSR/CYP1B1	9	biological processes
GO:0001935	endothelial cell proliferation	12/107	191/18670	9.87111e-10	2.029e-08	8.36147e-09	AKT1/CAV1/CCL2/F3/GJA1/HIF1A/HMOX1/JUN/PPARG/STAT1/TNF/VEGFA	12	biological processes
GO:0002793	positive regulation of peptide secretion	14/107	288/18670	1.06195e-09	2.17146e-08	8.94853e-09	CHUK/EGFR/GJA1/HIF1A/IFNG/IL1A/IL1B/IL2/IL6/MAPK3/MMP12/TGFB1/TNF/SRC	14	biological processes
GO:1901099	negative regulation of signal transduction in absence of ligand	7/107	36/18670	1.21213e-09	2.45055e-08	1.00987e-08	AKT1/BCL2/BCL2L1/IL1A/IL1B/TERT/TNF	7	biological processes
GO:2001240	negative regulation of extrinsic apoptotic signaling pathway in absence of ligand	7/107	36/18670	1.21213e-09	2.45055e-08	1.00987e-08	AKT1/BCL2/BCL2L1/IL1A/IL1B/TERT/TNF	7	biological processes
GO:1900180	regulation of protein localization to nucleus	10/107	116/18670	1.22608e-09	2.45055e-08	1.00987e-08	AKT1/F2/GSK3B/IFNG/MAPK1/PARP1/TERT/TGFB1/SRC/CDK1	10	biological processes
GO:0042133	neurotransmitter metabolic process	11/107	153/18670	1.22965e-09	2.45055e-08	1.00987e-08	AKT1/CAV1/ICAM1/IFNG/IL1B/MAOA/MAOB/NOS2/TNF/INSR/CYP1B1	11	biological processes
GO:0045807	positive regulation of endocytosis	11/107	153/18670	1.22965e-09	2.45055e-08	1.00987e-08	AXL/CCL2/EGF/IFNG/IL1B/PPARG/SELE/SERPINE1/SOD1/TNF/VEGFA	11	biological processes
GO:0031663	lipopolysaccharide-mediated signaling pathway	8/107	58/18670	1.34939e-09	2.67561e-08	1.10261e-08	AKT1/CCL2/IL1B/MAPK1/MAPK3/NFKBIA/TGFB1/TNF	8	biological processes
GO:2001057	reactive nitrogen species metabolic process	9/107	85/18670	1.35859e-09	2.68032e-08	1.10455e-08	AKT1/CAV1/ICAM1/IFNG/IL1B/NOS2/TNF/INSR/CYP1B1	9	biological processes
GO:0038083	peptidyl-tyrosine autophosphorylation	7/107	37/18670	1.48796e-09	2.92087e-08	1.20368e-08	CAV1/EGFR/IGF1R/MAPK3/VEGFA/INSR/SRC	7	biological processes
GO:0001776	leukocyte homeostasis	9/107	86/18670	1.51022e-09	2.93254e-08	1.20849e-08	AKT1/AXL/BCL2/CASP3/FLT3/HIF1A/IL2/IL6/TGFB1	9	biological processes
GO:0050708	regulation of protein secretion	17/107	472/18670	1.51329e-09	2.93254e-08	1.20849e-08	CD40LG/CHUK/DPP4/EGFR/GJA1/HIF1A/IFNG/IL1A/IL1B/IL2/IL6/MAPK3/MMP12/NOS2/TGFB1/TNF/SRC	17	biological processes
GO:0010631	epithelial cell migration	15/107	351/18670	1.51631e-09	2.93254e-08	1.20849e-08	AKT1/DPP4/HIF1A/HMOX1/HSPB1/IFNG/JUN/MET/MMP9/NFE2L2/PPARG/TGFB1/VEGFA/SRC/CYP1B1	15	biological processes
GO:0048872	homeostasis of number of cells	13/107	246/18670	1.58902e-09	3.05809e-08	1.26023e-08	AKT1/AXL/BCL2/CASP3/FLT3/HIF1A/HMOX1/IL2/IL6/SOD1/STAT1/TGFB1/VEGFA	13	biological processes
GO:0090132	epithelium migration	15/107	354/18670	1.70319e-09	3.26182e-08	1.34419e-08	AKT1/DPP4/HIF1A/HMOX1/HSPB1/IFNG/JUN/MET/MMP9/NFE2L2/PPARG/TGFB1/VEGFA/SRC/CYP1B1	15	biological processes
GO:1900407	regulation of cellular response to oxidative stress	9/107	88/18670	1.85868e-09	3.52521e-08	1.45273e-08	AKT1/HIF1A/HSPB1/MET/MMP3/NFE2L2/PARP1/SOD1/TNF	9	biological processes
GO:1904035	regulation of epithelial cell apoptotic process	9/107	88/18670	1.85868e-09	3.52521e-08	1.45273e-08	CCL2/CD40LG/HMOX1/ICAM1/IL6/NFE2L2/SERPINE1/TERT/TNF	9	biological processes
GO:1902806	regulation of cell cycle G1/S phase transition	12/107	202/18670	1.87111e-09	3.53173e-08	1.45542e-08	AKT1/APEX1/BCL2/CCL2/EGFR/TERT/TP53/CDK1/CDKN1A/CCNB1/CYP1A1/E2F1	12	biological processes
GO:1905477	positive regulation of protein localization to membrane	10/107	122/18670	2.01344e-09	3.78218e-08	1.55863e-08	AKT1/BCL2/CASP8/EGFR/ERBB2/IFNG/TGFB1/TNF/TP53/E2F1	10	biological processes
GO:0045766	positive regulation of angiogenesis	12/107	204/18670	2.09307e-09	3.91305e-08	1.61256e-08	CXCL8/F3/HIF1A/HMOX1/HSPB1/IL1A/IL1B/NFE2L2/SERPINE1/TERT/VEGFA/CYP1B1	12	biological processes
GO:0042359	vitamin D metabolic process	6/107	22/18670	2.12987e-09	3.92911e-08	1.61918e-08	CYP3A4/IFNG/IL1B/NFKB1/TNF/CYP1A1	6	biological processes
GO:1901522	positive regulation of transcription from RNA polymerase II promoter involved in cellular response to chemical stimulus	6/107	22/18670	2.12987e-09	3.92911e-08	1.61918e-08	HIF1A/NFE2L2/RELA/RUNX2/TP53/VEGFA	6	biological processes
GO:0060326	cell chemotaxis	14/107	304/18670	2.13614e-09	3.92911e-08	1.61918e-08	ABCC1/CCL2/CXCL10/CXCL2/CXCL8/HSPB1/IL1B/IL6/MAPK3/MET/PIK3CG/SERPINE1/VEGFA/CXCL11	14	biological processes
GO:0090130	tissue migration	15/107	360/18670	2.14169e-09	3.92911e-08	1.61918e-08	AKT1/DPP4/HIF1A/HMOX1/HSPB1/IFNG/JUN/MET/MMP9/NFE2L2/PPARG/TGFB1/VEGFA/SRC/CYP1B1	15	biological processes
GO:0006109	regulation of carbohydrate metabolic process	12/107	206/18670	2.33851e-09	4.27022e-08	1.75975e-08	AKT1/APP/EGF/GSK3B/HIF1A/IFNG/IGFBP3/NFKB1/TGFB1/TP53/INSR/SRC	12	biological processes
GO:0014013	regulation of gliogenesis	10/107	124/18670	2.36137e-09	4.29201e-08	1.76873e-08	F2/IL1B/IL6/PPARG/RELA/TERT/TGFB1/TNF/CDK1/E2F1	10	biological processes
GO:0045862	positive regulation of proteolysis	15/107	363/18670	2.39769e-09	4.33795e-08	1.78766e-08	AKT1/APP/CASP8/CAV1/EGF/F3/GSK3B/IFNG/IL1B/MAPK3/NFE2L2/PPARG/TNF/CTSD/SRC	15	biological processes
GO:0014909	smooth muscle cell migration	9/107	91/18670	2.51373e-09	4.50634e-08	1.85705e-08	APEX1/BCL2/IGFBP3/NFE2L2/PLAT/PLAU/SERPINE1/TERT/SRC	9	biological processes
GO:1901992	positive regulation of mitotic cell cycle phase transition	9/107	91/18670	2.51373e-09	4.50634e-08	1.85705e-08	AKT1/APEX1/APP/EGFR/TERT/TGFB1/CDK1/CCNB1/CYP1A1	9	biological processes
GO:0060135	maternal process involved in female pregnancy	8/107	64/18670	3.02887e-09	5.40515e-08	2.22745e-08	AKR1B1/AKT1/AR/ESR1/GJA1/MAPK1/MAPK3/SPP1	8	biological processes
GO:1902893	regulation of pri-miRNA transcription by RNA polymerase II	7/107	41/18670	3.18877e-09	5.66476e-08	2.33443e-08	FOS/HIF1A/JUN/RELA/TERT/TGFB1/TP53	7	biological processes
GO:0002687	positive regulation of leukocyte migration	10/107	128/18670	3.22106e-09	5.69634e-08	2.34745e-08	APP/CXCL10/CXCL8/ICAM1/IL6/MAPK3/SERPINE1/TGFB1/TNF/VEGFA	10	biological processes
GO:1901216	positive regulation of neuron death	9/107	94/18670	3.36332e-09	5.92125e-08	2.44013e-08	CASP3/CASP8/FOS/GSK3B/IFNG/JUN/PARP1/TNF/TP53	9	biological processes
GO:0002791	regulation of peptide secretion	17/107	500/18670	3.59843e-09	6.30689e-08	2.59905e-08	CD40LG/CHUK/DPP4/EGFR/GJA1/HIF1A/IFNG/IL1A/IL1B/IL2/IL6/MAPK3/MMP12/NOS2/TGFB1/TNF/SRC	17	biological processes
GO:0043281	regulation of cysteine-type endopeptidase activity involved in apoptotic process	12/107	215/18670	3.79624e-09	6.61269e-08	2.72507e-08	AKT1/CASP8/DPEP1/F3/MMP9/PPARG/RAF1/TNF/VEGFA/CTSD/SRC/BIRC5	12	biological processes
GO:0009110	vitamin biosynthetic process	6/107	24/18670	3.80659e-09	6.61269e-08	2.72507e-08	AKR1A1/CYP3A4/IFNG/IL1B/NFKB1/TNF	6	biological processes
GO:0008406	gonad development	12/107	217/18670	4.21478e-09	7.25756e-08	2.99082e-08	AR/BCL2/BCL2L1/CASP3/ESR1/GJA1/HSPA5/ICAM1/SOD1/VEGFA/INSR/SRC	12	biological processes
GO:0043393	regulation of protein binding	12/107	217/18670	4.21478e-09	7.25756e-08	2.99082e-08	AKT1/APP/BCL2/CAV1/GSK3B/HSPA5/MAPK3/MET/MMP9/TERT/SRC/AURKB	12	biological processes
GO:0042368	vitamin D biosynthetic process	5/107	12/18670	4.31632e-09	7.36776e-08	3.03624e-08	CYP3A4/IFNG/IL1B/NFKB1/TNF	5	biological processes
GO:0045080	positive regulation of chemokine biosynthetic process	5/107	12/18670	4.31632e-09	7.36776e-08	3.03624e-08	APP/HMOX1/IFNG/IL1B/TNF	5	biological processes
GO:0051591	response to cAMP	9/107	97/18670	4.45515e-09	7.53919e-08	3.10688e-08	AHR/APEX1/APP/FOS/HSPA5/JUN/PIK3CG/RELA/STAT1	9	biological processes
GO:1902882	regulation of response to oxidative stress	9/107	97/18670	4.45515e-09	7.53919e-08	3.10688e-08	AKT1/HIF1A/HSPB1/MET/MMP3/NFE2L2/PARP1/SOD1/TNF	9	biological processes
GO:0007584	response to nutrient	12/107	219/18670	4.67444e-09	7.87633e-08	3.24582e-08	CAT/CXCL10/EGFR/HMOX1/IL1B/PPARG/RELA/SOD1/SPP1/STAT1/TGFB1/CYP1A1	12	biological processes
GO:1901990	regulation of mitotic cell cycle phase transition	16/107	444/18670	4.77962e-09	8.01915e-08	3.30467e-08	AKT1/APEX1/APP/BCL2/CCL2/EGFR/TERT/TGFB1/TP53/CDK1/CDKN1A/AURKB/CCNB1/CYP1A1/E2F1/NEK2	16	biological processes
GO:0007548	sex differentiation	13/107	270/18670	4.89992e-09	8.186e-08	3.37343e-08	AR/AXL/BCL2/BCL2L1/CASP3/ESR1/GJA1/HSPA5/ICAM1/SOD1/VEGFA/INSR/SRC	13	biological processes
GO:0070301	cellular response to hydrogen peroxide	9/107	99/18670	5.34535e-09	8.89231e-08	3.6645e-08	APEX1/AXL/IL6/MET/NFE2L2/RELA/SRC/CYP1B1/CDK1	9	biological processes
GO:0050921	positive regulation of chemotaxis	10/107	135/18670	5.40932e-09	8.96076e-08	3.69271e-08	CXCL10/CXCL8/F3/HSPB1/IL6/MAPK3/MET/SERPINE1/TGFB1/VEGFA	10	biological processes
GO:0045137	development of primary sexual characteristics	12/107	223/18670	5.73157e-09	9.42253e-08	3.883e-08	AR/BCL2/BCL2L1/CASP3/ESR1/GJA1/HSPA5/ICAM1/SOD1/VEGFA/INSR/SRC	12	biological processes
GO:0001959	regulation of cytokine-mediated signaling pathway	11/107	177/18670	5.73608e-09	9.42253e-08	3.883e-08	AXL/CASP8/CAV1/CHUK/HIF1A/IFNG/IL6/MMP12/PPARG/STAT1/TNF	11	biological processes
GO:0052547	regulation of peptidase activity	16/107	452/18670	6.15733e-09	1.00724e-07	4.15079e-08	AKT1/APP/CASP8/CAV1/DPEP1/F3/MAPK3/MMP9/PPARG/RAF1/SERPINE1/TNF/VEGFA/CTSD/SRC/BIRC5	16	biological processes
GO:0046425	regulation of JAK-STAT cascade	10/107	137/18670	6.23893e-09	1.01635e-07	4.18835e-08	AKR1B1/CAV1/EGF/F2/FLT3/IFNG/IL2/IL6/TNF/CYP1B1	10	biological processes
GO:0008202	steroid metabolic process	14/107	331/18670	6.34992e-09	1.03016e-07	4.24525e-08	AKR1B1/APP/CAT/CYP3A4/ESR1/FASN/IFNG/IL1B/NFKB1/SOD1/SPP1/TNF/CYP1B1/CYP1A1	14	biological processes
GO:0051099	positive regulation of binding	11/107	179/18670	6.45278e-09	1.03826e-07	4.27865e-08	APP/CAV1/EGF/GSK3B/IFNG/MET/MMP9/PARP1/PPARG/TERT/TGFB1	11	biological processes
GO:1903034	regulation of response to wounding	11/107	179/18670	6.45278e-09	1.03826e-07	4.27865e-08	CAV1/F2/F3/GJA1/NFE2L2/PLAT/PLAU/SERPINE1/SPP1/CDKN1A/MYLK	11	biological processes
GO:0032147	activation of protein kinase activity	14/107	333/18670	6.85562e-09	1.09858e-07	4.52721e-08	AKT1/CD40LG/EGF/EGFR/IL1B/MAPK1/MAPK3/RAF1/SOD1/TNF/VEGFA/INSR/SRC/CDK1	14	biological processes
GO:0051251	positive regulation of lymphocyte activation	14/107	334/18670	7.12197e-09	1.13662e-07	4.68399e-08	AKT1/AXL/BCL2/CAV1/CCL2/CD40LG/DPP4/IFNG/IL1B/IL2/IL6/TGFB1/SRC/CDKN1A	14	biological processes
GO:1904018	positive regulation of vasculature development	12/107	230/18670	8.10994e-09	1.28905e-07	5.31216e-08	CXCL8/F3/HIF1A/HMOX1/HSPB1/IL1A/IL1B/NFE2L2/SERPINE1/TERT/VEGFA/CYP1B1	12	biological processes
GO:0009411	response to UV	10/107	141/18670	8.24328e-09	1.29597e-07	5.34066e-08	AKT1/BCL2/CASP3/CAT/EGFR/PARP1/RELA/TP53/CDKN1A/AURKB	10	biological processes
GO:0048143	astrocyte activation	6/107	27/18670	8.2558e-09	1.29597e-07	5.34066e-08	APP/EGFR/IFNG/IL1B/IL6/TNF	6	biological processes
GO:1902175	regulation of oxidative stress-induced intrinsic apoptotic signaling pathway	6/107	27/18670	8.2558e-09	1.29597e-07	5.34066e-08	AKT1/HIF1A/HSPB1/NFE2L2/PARP1/SOD1	6	biological processes
GO:0014812	muscle cell migration	9/107	104/18670	8.28549e-09	1.29597e-07	5.34066e-08	APEX1/BCL2/IGFBP3/NFE2L2/PLAT/PLAU/SERPINE1/TERT/SRC	9	biological processes
GO:0046394	carboxylic acid biosynthetic process	16/107	462/18670	8.38933e-09	1.307e-07	5.38613e-08	AKR1A1/APP/CYP3A4/EGF/FASN/HIF1A/IFNG/IL1B/NFKB1/PTGS1/TGFB1/TP53/ALOX5/INSR/ALOX15/CYP1A1	16	biological processes
GO:1903532	positive regulation of secretion by cell	15/107	399/18670	8.59331e-09	1.33002e-07	5.48099e-08	CHUK/EGFR/GJA1/HIF1A/IFNG/IL1A/IL1B/IL2/IL6/MAPK3/MMP12/SPP1/TGFB1/TNF/SRC	15	biological processes
GO:0042098	T cell proliferation	11/107	184/18670	8.6068e-09	1.33002e-07	5.48099e-08	CASP3/CD40LG/ERBB2/GJA1/IL1B/IL2/IL6/IRF1/PIK3CG/TGFB1/TP53	11	biological processes
GO:0016053	organic acid biosynthetic process	16/107	463/18670	8.64913e-09	1.33002e-07	5.48099e-08	AKR1A1/APP/CYP3A4/EGF/FASN/HIF1A/IFNG/IL1B/NFKB1/PTGS1/TGFB1/TP53/ALOX5/INSR/ALOX15/CYP1A1	16	biological processes
GO:2001239	regulation of extrinsic apoptotic signaling pathway in absence of ligand	7/107	47/18670	8.67258e-09	1.33002e-07	5.48099e-08	AKT1/BCL2/BCL2L1/IL1A/IL1B/TERT/TNF	7	biological processes
GO:0042445	hormone metabolic process	12/107	232/18670	8.93596e-09	1.36508e-07	5.62547e-08	AKR1B1/CYP3A4/ESR1/HIF1A/IFNG/IL1B/NFKB1/SPP1/TNF/AKR1B10/CYP1B1/CYP1A1	12	biological processes
GO:0043254	regulation of protein complex assembly	16/107	467/18670	9.76385e-09	1.48127e-07	6.10426e-08	ESR1/GSK3B/ICAM1/IFNG/JUN/MET/MMP1/MMP3/PARP1/RAF1/TGFB1/TNF/TP53/VEGFA/SRC/ALOX15	16	biological processes
GO:0042136	neurotransmitter biosynthetic process	9/107	106/18670	9.80971e-09	1.48127e-07	6.10426e-08	AKT1/CAV1/ICAM1/IFNG/IL1B/NOS2/TNF/INSR/CYP1B1	9	biological processes
GO:1901989	positive regulation of cell cycle phase transition	9/107	106/18670	9.80971e-09	1.48127e-07	6.10426e-08	AKT1/APEX1/APP/EGFR/TERT/TGFB1/CDK1/CCNB1/CYP1A1	9	biological processes
GO:0051972	regulation of telomerase activity	7/107	48/18670	1.01057e-08	1.52012e-07	6.26436e-08	MAPK1/MAPK3/PPARG/TP53/SRC/AURKB/NEK2	7	biological processes
GO:0032770	positive regulation of monooxygenase activity	6/107	28/18670	1.04587e-08	1.56721e-07	6.45842e-08	AKT1/HIF1A/IFNG/IL1B/TERT/TNF	6	biological processes
GO:0051341	regulation of oxidoreductase activity	9/107	107/18670	1.066e-08	1.5913e-07	6.55769e-08	AKT1/CAV1/EGFR/HIF1A/IFNG/IL1B/NFKB1/TERT/TNF	9	biological processes
GO:1903201	regulation of oxidative stress-induced cell death	8/107	75/18670	1.09605e-08	1.62997e-07	6.71705e-08	AKT1/HIF1A/HSPB1/MET/MMP3/NFE2L2/PARP1/SOD1	8	biological processes
GO:0031669	cellular response to nutrient levels	12/107	237/18670	1.13419e-08	1.68032e-07	6.92454e-08	BCL2/HMOX1/HSPA5/ICAM1/JUN/MAPK1/MAPK3/NFE2L2/PPARG/SOD1/TP53/CDKN1A	12	biological processes
GO:0055123	digestive system development	10/107	146/18670	1.15374e-08	1.68922e-07	6.96123e-08	BCL2/CXCL8/EGFR/HIF1A/TGFB1/TNF/INSR/CDKN1A/CCNB1/CYP1A1	10	biological processes
GO:1904892	regulation of STAT cascade	10/107	146/18670	1.15374e-08	1.68922e-07	6.96123e-08	AKR1B1/CAV1/EGF/F2/FLT3/IFNG/IL2/IL6/TNF/CYP1B1	10	biological processes
GO:0048638	regulation of developmental growth	14/107	347/18670	1.15545e-08	1.68922e-07	6.96123e-08	AKT1/APP/AR/BCL2/GJA1/GSK3B/MAPK1/SOD1/SPP1/VEGFA/INSR/CDK1/CDKN1A/CCNB1	14	biological processes
GO:2000278	regulation of DNA biosynthetic process	9/107	108/18670	1.15741e-08	1.68922e-07	6.96123e-08	GJA1/MAPK1/MAPK3/PPARG/TP53/SRC/CDKN1A/AURKB/NEK2	9	biological processes
GO:0035094	response to nicotine	7/107	49/18670	1.17348e-08	1.70633e-07	7.03173e-08	BCL2/CASP3/HMOX1/MAPK1/NFKB1/RELA/TNF	7	biological processes
GO:0010632	regulation of epithelial cell migration	13/107	291/18670	1.2005e-08	1.73551e-07	7.152e-08	AKT1/HIF1A/HMOX1/HSPB1/IFNG/JUN/MET/MMP9/NFE2L2/PPARG/TGFB1/VEGFA/SRC	13	biological processes
GO:0060759	regulation of response to cytokine stimulus	11/107	190/18670	1.20239e-08	1.73551e-07	7.152e-08	AXL/CASP8/CAV1/CHUK/HIF1A/IFNG/IL6/MMP12/PPARG/STAT1/TNF	11	biological processes
GO:0010212	response to ionizing radiation	10/107	147/18670	1.2321e-08	1.7712e-07	7.29906e-08	BCL2/BCL2L1/CASP3/CXCL10/HSPA5/ICAM1/PARP1/TGFB1/TP53/CDKN1A	10	biological processes
GO:0019216	regulation of lipid metabolic process	15/107	410/18670	1.23614e-08	1.7712e-07	7.29906e-08	AKT1/CAV1/F2/FASN/FLT3/IFNG/IL1B/NFKB1/PIK3CG/PPARG/SOD1/TGFB1/TNF/SRC/CYP1A1	15	biological processes
GO:2000116	regulation of cysteine-type endopeptidase activity	12/107	239/18670	1.24571e-08	1.77842e-07	7.32883e-08	AKT1/CASP8/DPEP1/F3/MMP9/PPARG/RAF1/TNF/VEGFA/CTSD/SRC/BIRC5	12	biological processes
GO:0010575	positive regulation of vascular endothelial growth factor production	6/107	29/18670	1.3126e-08	1.86397e-07	7.68139e-08	HIF1A/IL1A/IL1B/IL6/TGFB1/CYP1B1	6	biological processes
GO:0061041	regulation of wound healing	10/107	148/18670	1.31513e-08	1.86397e-07	7.68139e-08	CAV1/F2/F3/GJA1/NFE2L2/PLAT/PLAU/SERPINE1/CDKN1A/MYLK	10	biological processes
GO:0050731	positive regulation of peptidyl-tyrosine phosphorylation	11/107	192/18670	1.34064e-08	1.8933e-07	7.80223e-08	EGF/FLT3/ICAM1/IFNG/IL2/IL6/TGFB1/TNF/TP53/VEGFA/SRC	11	biological processes
GO:1901987	regulation of cell cycle phase transition	16/107	480/18670	1.43592e-08	2.02058e-07	8.32675e-08	AKT1/APEX1/APP/BCL2/CCL2/EGFR/TERT/TGFB1/TP53/CDK1/CDKN1A/AURKB/CCNB1/CYP1A1/E2F1/NEK2	16	biological processes
GO:0001558	regulation of cell growth	15/107	416/18670	1.50014e-08	2.10341e-07	8.6681e-08	AKT1/BCL2/EGFR/ERBB2/F2/GJA1/GSK3B/IGFBP3/IL2/PPARG/SPP1/TGFB1/TP53/VEGFA/CDKN1A	15	biological processes
GO:0050999	regulation of nitric-oxide synthase activity	7/107	51/18670	1.56681e-08	2.18908e-07	9.02114e-08	AKT1/CAV1/EGFR/HIF1A/IL1B/TERT/TNF	7	biological processes
GO:0044843	cell cycle G1/S phase transition	13/107	298/18670	1.59231e-08	2.20542e-07	9.0885e-08	AKT1/APEX1/BCL2/CCL2/EGFR/TERT/TP53/CDK1/CDKN1A/CCNA2/CCNB1/CYP1A1/E2F1	13	biological processes
GO:0016999	antibiotic metabolic process	10/107	151/18670	1.59472e-08	2.20542e-07	9.0885e-08	AKR1A1/AKR1B1/CAT/DPEP1/EGFR/MAOB/MMP3/SOD1/AKR1B10/CYP1A1	10	biological processes
GO:1990748	cellular detoxification	9/107	112/18670	1.59537e-08	2.20542e-07	9.0885e-08	AKR1A1/CAT/NFE2L2/PTGS1/SOD1/SOD3/TNF/GSTM1/AKR1B10	9	biological processes
GO:0016049	cell growth	16/107	484/18670	1.61286e-08	2.21608e-07	9.1324e-08	AKT1/APP/BCL2/EGFR/ERBB2/F2/GJA1/GSK3B/IGFBP3/IL2/PPARG/SPP1/TGFB1/TP53/VEGFA/CDKN1A	16	biological processes
GO:0042362	fat-soluble vitamin biosynthetic process	5/107	15/18670	1.61436e-08	2.21608e-07	9.1324e-08	CYP3A4/IFNG/IL1B/NFKB1/TNF	5	biological processes
GO:0048871	multicellular organismal homeostasis	16/107	485/18670	1.66011e-08	2.27093e-07	9.35846e-08	AKR1B1/BCL2/CAV1/EGFR/GJA1/HSPB1/IGF1R/IL1A/IL1B/IL6/MET/SOD1/SPP1/TNF/VEGFA/SRC	16	biological processes
GO:0001890	placenta development	10/107	152/18670	1.69895e-08	2.316e-07	9.54416e-08	AKT1/CASP8/EGFR/GJA1/HIF1A/MAPK1/MAPK3/PPARG/SOD1/SPP1	10	biological processes
GO:0070372	regulation of ERK1 and ERK2 cascade	13/107	300/18670	1.72374e-08	2.34166e-07	9.64994e-08	APP/CCL2/EGFR/ERBB2/FLT3/ICAM1/IL1B/JUN/MAPK3/TGFB1/TNF/SRC/ALOX15	13	biological processes
GO:0030168	platelet activation	10/107	153/18670	1.80916e-08	2.44922e-07	1.00932e-07	AXL/CD40LG/F2/HSPB1/IL6/MAPK1/MAPK3/PIK3CG/RAF1/SRC	10	biological processes
GO:0022617	extracellular matrix disassembly	8/107	80/18670	1.83927e-08	2.48144e-07	1.0226e-07	DPP4/IL6/MMP1/MMP12/MMP2/MMP3/MMP9/TGFB1	8	biological processes
GO:0006690	icosanoid metabolic process	9/107	114/18670	1.86426e-08	2.50654e-07	1.03294e-07	ABCC1/DPEP1/IL1B/MAPK3/PTGS1/ALOX5/CYP1B1/ALOX15/CYP1A1	9	biological processes
GO:0009896	positive regulation of catabolic process	15/107	423/18670	1.87255e-08	2.50909e-07	1.03399e-07	AKT1/APP/CAV1/EGF/GJA1/GSK3B/HIF1A/HMOX1/IFNG/IL1B/IL6/MAPK3/NFE2L2/TNF/INSR	15	biological processes
GO:0031331	positive regulation of cellular catabolic process	14/107	361/18670	1.90176e-08	2.53957e-07	1.04655e-07	AKT1/APP/CAV1/EGF/GSK3B/HIF1A/HMOX1/IFNG/IL1B/IL6/MAPK3/NFE2L2/TNF/INSR	14	biological processes
GO:0006066	alcohol metabolic process	14/107	364/18670	2.10993e-08	2.80799e-07	1.15717e-07	AKR1A1/AKR1B1/APP/CAT/CYP3A4/FASN/IFNG/IL1B/NFKB1/SOD1/TNF/AKR1B10/CYP1B1/CYP1A1	14	biological processes
GO:0021782	glial cell development	9/107	116/18670	2.17199e-08	2.88083e-07	1.18718e-07	AKT1/APP/EGFR/IFNG/IL1B/IL6/SOD1/TGFB1/TNF	9	biological processes
GO:0051047	positive regulation of secretion	15/107	428/18670	2.1882e-08	2.89255e-07	1.19201e-07	CHUK/EGFR/GJA1/HIF1A/IFNG/IL1A/IL1B/IL2/IL6/MAPK3/MMP12/SPP1/TGFB1/TNF/SRC	15	biological processes
GO:0050870	positive regulation of T cell activation	11/107	202/18670	2.26813e-08	2.98815e-07	1.23141e-07	AKT1/CAV1/CCL2/CD40LG/DPP4/IFNG/IL1B/IL2/IL6/TGFB1/SRC	11	biological processes
GO:0030198	extracellular matrix organization	14/107	368/18670	2.41963e-08	3.17708e-07	1.30927e-07	APP/DPP4/ICAM1/IL6/MMP1/MMP12/MMP2/MMP3/MMP9/SERPINE1/SPP1/TGFB1/TNF/CYP1B1	14	biological processes
GO:0051924	regulation of calcium ion transport	12/107	254/18670	2.4498e-08	3.20597e-07	1.32117e-07	BCL2/CAV1/CCL2/CXCL10/EGF/F2/GJA1/ICAM1/PIK3CG/TGFB1/CXCL11/MYLK	12	biological processes
GO:0043467	regulation of generation of precursor metabolites and energy	10/107	158/18670	2.46066e-08	3.20774e-07	1.3219e-07	AKT1/APP/GSK3B/HIF1A/IFNG/NOS2/TP53/INSR/CDK1/CCNB1	10	biological processes
GO:0045913	positive regulation of carbohydrate metabolic process	8/107	83/18670	2.46749e-08	3.20774e-07	1.3219e-07	AKT1/APP/EGF/HIF1A/IFNG/NFKB1/INSR/SRC	8	biological processes
GO:0001541	ovarian follicle development	7/107	55/18670	2.6952e-08	3.4922e-07	1.43912e-07	BCL2/BCL2L1/ESR1/ICAM1/SOD1/VEGFA/SRC	7	biological processes
GO:0014910	regulation of smooth muscle cell migration	8/107	84/18670	2.71438e-08	3.50548e-07	1.4446e-07	APEX1/BCL2/IGFBP3/NFE2L2/PLAU/SERPINE1/TERT/SRC	8	biological processes
GO:0050679	positive regulation of epithelial cell proliferation	11/107	206/18670	2.77643e-08	3.57385e-07	1.47278e-07	AKT1/AR/EGFR/ERBB2/F3/HIF1A/HMOX1/JUN/MMP12/TGFB1/VEGFA	11	biological processes
GO:0009416	response to light stimulus	13/107	314/18670	2.95425e-08	3.79032e-07	1.56198e-07	AKT1/APP/BCL2/CASP3/CAT/EGFR/FOS/HIF1A/PARP1/RELA/TP53/CDKN1A/AURKB	13	biological processes
GO:1904705	regulation of vascular smooth muscle cell proliferation	8/107	85/18670	2.98228e-08	3.80143e-07	1.56656e-07	HMOX1/JUN/MMP2/MMP9/PPARG/TERT/TNF/CDKN1A	8	biological processes
GO:1990874	vascular smooth muscle cell proliferation	8/107	85/18670	2.98228e-08	3.80143e-07	1.56656e-07	HMOX1/JUN/MMP2/MMP9/PPARG/TERT/TNF/CDKN1A	8	biological processes
GO:0010332	response to gamma radiation	7/107	56/18670	3.06581e-08	3.85919e-07	1.59036e-07	BCL2/BCL2L1/CXCL10/HSPA5/PARP1/TP53/CDKN1A	7	biological processes
GO:0050670	regulation of lymphocyte proliferation	11/107	208/18670	3.06676e-08	3.85919e-07	1.59036e-07	AHR/BCL2/CASP3/CD40LG/ERBB2/IL1B/IL2/IL6/IRF1/TGFB1/CDKN1A	11	biological processes
GO:1901215	negative regulation of neuron death	11/107	208/18670	3.06676e-08	3.85919e-07	1.59036e-07	AKT1/AXL/BCL2/BCL2L1/CCL2/GSK3B/HIF1A/HMOX1/JUN/SOD1/TERT	11	biological processes
GO:0031098	stress-activated protein kinase signaling cascade	13/107	315/18670	3.0669e-08	3.85919e-07	1.59036e-07	AKR1B1/AKT1/APP/CD40LG/CHUK/EGFR/IGF1R/IL1B/MAPK1/MAPK3/NFKB1/TNF/VEGFA	13	biological processes
GO:0032944	regulation of mononuclear cell proliferation	11/107	209/18670	3.22183e-08	4.04119e-07	1.66536e-07	AHR/BCL2/CASP3/CD40LG/ERBB2/IL1B/IL2/IL6/IRF1/TGFB1/CDKN1A	11	biological processes
GO:0008625	extrinsic apoptotic signaling pathway via death domain receptors	8/107	86/18670	3.27266e-08	4.09187e-07	1.68625e-07	BCL2/BCL2L1/CASP8/HMOX1/ICAM1/RAF1/SERPINE1/TNF	8	biological processes
GO:0097529	myeloid leukocyte migration	11/107	210/18670	3.38384e-08	4.21745e-07	1.738e-07	CCL2/CXCL10/CXCL2/CXCL8/IL1B/IL6/MAPK3/PIK3CG/SERPINE1/VEGFA/CXCL11	11	biological processes
GO:0045981	positive regulation of nucleotide metabolic process	7/107	57/18670	3.47866e-08	4.30827e-07	1.77543e-07	APP/HIF1A/IFNG/NOS2/INSR/CDK1/CCNB1	7	biological processes
GO:1900544	positive regulation of purine nucleotide metabolic process	7/107	57/18670	3.47866e-08	4.30827e-07	1.77543e-07	APP/HIF1A/IFNG/NOS2/INSR/CDK1/CCNB1	7	biological processes
GO:0014068	positive regulation of phosphatidylinositol 3-kinase signaling	8/107	87/18670	3.58709e-08	4.42859e-07	1.82501e-07	CAT/F2/FLT3/IGF1R/PIK3CG/TNF/INSR/SRC	8	biological processes
GO:0002696	positive regulation of leukocyte activation	14/107	380/18670	3.61231e-08	4.44574e-07	1.83208e-07	AKT1/AXL/BCL2/CAV1/CCL2/CD40LG/DPP4/IFNG/IL1B/IL2/IL6/TGFB1/SRC/CDKN1A	14	biological processes
GO:0010574	regulation of vascular endothelial growth factor production	6/107	34/18670	3.63101e-08	4.4548e-07	1.83581e-07	HIF1A/IL1A/IL1B/IL6/TGFB1/CYP1B1	6	biological processes
GO:0008637	apoptotic mitochondrial changes	9/107	124/18670	3.89228e-08	4.76047e-07	1.96178e-07	AKT1/BCL2/BCL2L1/CASP8/GSK3B/JUN/MMP9/TP53/E2F1	9	biological processes
GO:0034103	regulation of tissue remodeling	8/107	88/18670	3.92722e-08	4.7713e-07	1.96624e-07	EGFR/GJA1/IL2/IL6/SPP1/TGFB1/TP53/SRC	8	biological processes
GO:0032722	positive regulation of chemokine production	7/107	58/18670	3.9376e-08	4.7713e-07	1.96624e-07	APP/HIF1A/HMOX1/IFNG/IL1B/IL6/TNF	7	biological processes
GO:0061900	glial cell activation	7/107	58/18670	3.9376e-08	4.7713e-07	1.96624e-07	APP/EGFR/IFNG/IL1B/IL6/JUN/TNF	7	biological processes
GO:0060562	epithelial tube morphogenesis	13/107	322/18670	3.97038e-08	4.79622e-07	1.97651e-07	AR/BCL2/CASP3/CXCL10/EGF/ESR1/GJA1/HIF1A/MET/TGFB1/TNF/VEGFA/SRC	13	biological processes
GO:1901568	fatty acid derivative metabolic process	10/107	167/18670	4.16915e-08	5.02089e-07	2.0691e-07	ABCC1/DPEP1/FASN/IL1B/MAPK3/PTGS1/ALOX5/CYP1B1/ALOX15/CYP1A1	10	biological processes
GO:0046427	positive regulation of JAK-STAT cascade	8/107	89/18670	4.29476e-08	5.15632e-07	2.12491e-07	AKR1B1/F2/FLT3/IFNG/IL2/IL6/TNF/CYP1B1	8	biological processes
GO:0070374	positive regulation of ERK1 and ERK2 cascade	11/107	215/18670	4.30788e-08	5.15632e-07	2.12491e-07	APP/CCL2/EGFR/FLT3/ICAM1/JUN/MAPK3/TGFB1/TNF/SRC/ALOX15	11	biological processes
GO:2000351	regulation of endothelial cell apoptotic process	7/107	59/18670	4.44674e-08	5.30636e-07	2.18674e-07	CCL2/CD40LG/ICAM1/NFE2L2/SERPINE1/TERT/TNF	7	biological processes
GO:0060749	mammary gland alveolus development	5/107	18/18670	4.54343e-08	5.38897e-07	2.22078e-07	AR/EGF/ESR1/HIF1A/VEGFA	5	biological processes
GO:0061377	mammary gland lobule development	5/107	18/18670	4.54343e-08	5.38897e-07	2.22078e-07	AR/EGF/ESR1/HIF1A/VEGFA	5	biological processes
GO:0007249	I-kappaB kinase/NF-kappaB signaling	12/107	269/18670	4.61106e-08	5.45272e-07	2.24705e-07	AKT1/CASP8/CHUK/ESR1/GJA1/HMOX1/HSPB1/IL1B/NFKBIA/RELA/STAT1/TNF	12	biological processes
GO:0050920	regulation of chemotaxis	11/107	217/18670	4.73629e-08	5.58398e-07	2.30115e-07	CCL2/CXCL10/CXCL8/F3/HSPB1/IL6/MAPK3/MET/SERPINE1/TGFB1/VEGFA	11	biological processes
GO:0045639	positive regulation of myeloid cell differentiation	8/107	91/18670	5.11953e-08	6.01775e-07	2.4799e-07	CASP8/FOS/HIF1A/IFNG/JUN/STAT1/TGFB1/TNF	8	biological processes
GO:0032868	response to insulin	12/107	272/18670	5.20765e-08	6.08776e-07	2.50875e-07	AKT1/CAT/GSK3B/ICAM1/IGF1R/IL1B/PARP1/PPARG/RELA/STAT1/INSR/SRC	12	biological processes
GO:0010573	vascular endothelial growth factor production	6/107	36/18670	5.21011e-08	6.08776e-07	2.50875e-07	HIF1A/IL1A/IL1B/IL6/TGFB1/CYP1B1	6	biological processes
GO:0051235	maintenance of location	13/107	330/18670	5.29167e-08	6.16472e-07	2.54047e-07	AKT1/CAV1/CXCL10/F2/HSPA5/IL1B/IL6/NFKB1/NFKBIA/PPARG/TGFB1/TNF/CXCL11	13	biological processes
GO:1904894	positive regulation of STAT cascade	8/107	92/18670	5.58069e-08	6.48219e-07	2.67129e-07	AKR1B1/F2/FLT3/IFNG/IL2/IL6/TNF/CYP1B1	8	biological processes
GO:1905953	negative regulation of lipid localization	7/107	61/18670	5.6335e-08	6.51781e-07	2.68597e-07	AKT1/EGF/IL6/NFKB1/NFKBIA/PPARG/TNF	7	biological processes
GO:0010959	regulation of metal ion transport	14/107	394/18670	5.66116e-08	6.51781e-07	2.68597e-07	AKT1/BCL2/CAV1/CCL2/CXCL10/EGF/F2/GJA1/ICAM1/IFNG/PIK3CG/TGFB1/CXCL11/MYLK	14	biological processes
GO:0050867	positive regulation of cell activation	14/107	394/18670	5.66116e-08	6.51781e-07	2.68597e-07	AKT1/AXL/BCL2/CAV1/CCL2/CD40LG/DPP4/IFNG/IL1B/IL2/IL6/TGFB1/SRC/CDKN1A	14	biological processes
GO:0001667	ameboidal-type cell migration	15/107	461/18670	5.81394e-08	6.66592e-07	2.74701e-07	AKT1/DPP4/HIF1A/HMOX1/HSPB1/IFNG/JUN/MET/MMP9/NFE2L2/PPARG/TGFB1/VEGFA/SRC/CYP1B1	15	biological processes
GO:0003018	vascular process in circulatory system	10/107	173/18670	5.82377e-08	6.66592e-07	2.74701e-07	AKT1/CAV1/EGFR/GJA1/HMOX1/ICAM1/SOD1/TGFB1/VEGFA/SRC	10	biological processes
GO:0070663	regulation of leukocyte proliferation	11/107	222/18670	5.97765e-08	6.82217e-07	2.8114e-07	AHR/BCL2/CASP3/CD40LG/ERBB2/IL1B/IL2/IL6/IRF1/TGFB1/CDKN1A	11	biological processes
GO:0033273	response to vitamin	8/107	93/18670	6.07718e-08	6.91565e-07	2.84992e-07	CAT/CXCL10/EGFR/PPARG/RELA/SPP1/TGFB1/CYP1A1	8	biological processes
GO:0060149	negative regulation of posttranscriptional gene silencing	5/107	19/18670	6.13803e-08	6.94065e-07	2.86023e-07	ESR1/PPARG/TERT/TGFB1/TP53	5	biological processes
GO:0060967	negative regulation of gene silencing by RNA	5/107	19/18670	6.13803e-08	6.94065e-07	2.86023e-07	ESR1/PPARG/TERT/TGFB1/TP53	5	biological processes
GO:0002683	negative regulation of immune system process	15/107	463/18670	6.15218e-08	6.94065e-07	2.86023e-07	AKT1/AXL/CASP3/CCL2/ERBB2/HMOX1/IL2/IRF1/MMP12/NFE2L2/NFKBIA/PPARG/TGFB1/TNF/ALOX15	15	biological processes
GO:0032885	regulation of polysaccharide biosynthetic process	6/107	37/18670	6.18972e-08	6.96299e-07	2.86943e-07	AKT1/EGF/GSK3B/NFKB1/TGFB1/INSR	6	biological processes
GO:0098754	detoxification	9/107	131/18670	6.27341e-08	7.03698e-07	2.89992e-07	AKR1A1/CAT/NFE2L2/PTGS1/SOD1/SOD3/TNF/GSTM1/AKR1B10	9	biological processes
GO:0030595	leukocyte chemotaxis	11/107	224/18670	6.55013e-08	7.32644e-07	3.01921e-07	CCL2/CXCL10/CXCL2/CXCL8/IL1B/IL6/MAPK3/PIK3CG/SERPINE1/VEGFA/CXCL11	11	biological processes
GO:0009408	response to heat	10/107	176/18670	6.84998e-08	7.64007e-07	3.14845e-07	AKT1/CXCL10/GSK3B/HMOX1/HSPA5/IL1A/MAPK1/MAPK3/SOD1/CDKN1A	10	biological processes
GO:0000082	G1/S transition of mitotic cell cycle	12/107	279/18670	6.87689e-08	7.64835e-07	3.15187e-07	AKT1/APEX1/BCL2/CCL2/EGFR/TERT/TP53/CDK1/CDKN1A/CCNB1/CYP1A1/E2F1	12	biological processes
GO:0045930	negative regulation of mitotic cell cycle	13/107	338/18670	6.99692e-08	7.75986e-07	3.19782e-07	BCL2/BCL2L1/CCL2/EGFR/TGFB1/TNF/TP53/TOP2A/CDK1/CDKN1A/AURKB/CCNB1/E2F1	13	biological processes
GO:0048469	cell maturation	10/107	177/18670	7.22581e-08	7.99114e-07	3.29313e-07	APP/AXL/BCL2/GJA1/HIF1A/PPARG/RUNX2/VEGFA/CDKN1A/CCNB1	10	biological processes
GO:0016572	histone phosphorylation	6/107	38/18670	7.31625e-08	8.06842e-07	3.32498e-07	IL1B/MAPK3/CDK1/AURKB/CCNA2/CCNB1	6	biological processes
GO:0030260	entry into host cell	9/107	134/18670	7.63179e-08	8.29983e-07	3.42034e-07	AXL/CAV1/CXCL8/DPP4/EGFR/ICAM1/MET/SRC/CDK1	9	biological processes
GO:0044409	entry into host	9/107	134/18670	7.63179e-08	8.29983e-07	3.42034e-07	AXL/CAV1/CXCL8/DPP4/EGFR/ICAM1/MET/SRC/CDK1	9	biological processes
GO:0048565	digestive tract development	9/107	134/18670	7.63179e-08	8.29983e-07	3.42034e-07	BCL2/CXCL8/EGFR/HIF1A/TGFB1/TNF/CDKN1A/CCNB1/CYP1A1	9	biological processes
GO:0051806	entry into cell of other organism involved in symbiotic interaction	9/107	134/18670	7.63179e-08	8.29983e-07	3.42034e-07	AXL/CAV1/CXCL8/DPP4/EGFR/ICAM1/MET/SRC/CDK1	9	biological processes
GO:0051828	entry into other organism involved in symbiotic interaction	9/107	134/18670	7.63179e-08	8.29983e-07	3.42034e-07	AXL/CAV1/CXCL8/DPP4/EGFR/ICAM1/MET/SRC/CDK1	9	biological processes
GO:1903706	regulation of hemopoiesis	15/107	475/18670	8.58581e-08	9.30823e-07	3.8359e-07	AXL/CASP8/ERBB2/FOS/HIF1A/IFNG/IL2/IRF1/JUN/NFE2L2/NFKBIA/SOD1/STAT1/TGFB1/TNF	15	biological processes
GO:1902042	negative regulation of extrinsic apoptotic signaling pathway via death domain receptors	6/107	39/18670	8.60644e-08	9.30823e-07	3.8359e-07	BCL2L1/CASP8/HMOX1/ICAM1/RAF1/SERPINE1	6	biological processes
GO:0051348	negative regulation of transferase activity	12/107	285/18670	8.67292e-08	9.35436e-07	3.85491e-07	AKT1/CASP3/CAV1/GSK3B/HSPB1/IFNG/IGF1R/IL1B/PPARG/TP53/SRC/CDKN1A	12	biological processes
GO:0072577	endothelial cell apoptotic process	7/107	65/18670	8.82266e-08	9.4898e-07	3.91072e-07	CCL2/CD40LG/ICAM1/NFE2L2/SERPINE1/TERT/TNF	7	biological processes
GO:0051403	stress-activated MAPK cascade	12/107	286/18670	9.00999e-08	9.66481e-07	3.98285e-07	AKT1/APP/CD40LG/CHUK/EGFR/IGF1R/IL1B/MAPK1/MAPK3/NFKB1/TNF/VEGFA	12	biological processes
GO:0050764	regulation of phagocytosis	8/107	98/18670	9.17144e-08	9.78453e-07	4.03218e-07	CCL2/IFNG/IL1B/PPARG/SOD1/TGFB1/TNF/ALOX15	8	biological processes
GO:2001243	negative regulation of intrinsic apoptotic signaling pathway	8/107	98/18670	9.17144e-08	9.78453e-07	4.03218e-07	AKT1/BCL2/BCL2L1/HIF1A/HSPB1/MMP9/NFE2L2/SRC	8	biological processes
GO:0045428	regulation of nitric oxide biosynthetic process	7/107	66/18670	9.82322e-08	1.04515e-06	4.30703e-07	AKT1/CAV1/ICAM1/IFNG/IL1B/TNF/INSR	7	biological processes
GO:0055093	response to hyperoxia	5/107	21/18670	1.06441e-07	1.12638e-06	4.64177e-07	CAT/CAV1/PPARG/CDKN1A/CYP1A1	5	biological processes
GO:0070920	regulation of production of small RNA involved in gene silencing by RNA	5/107	21/18670	1.06441e-07	1.12638e-06	4.64177e-07	EGFR/ESR1/TERT/TGFB1/TP53	5	biological processes
GO:0070498	interleukin-1-mediated signaling pathway	8/107	100/18670	1.07434e-07	1.13384e-06	4.67251e-07	CHUK/IL1A/IL1B/IL6/MAPK3/NFKB1/NFKBIA/RELA	8	biological processes
GO:0019748	secondary metabolic process	7/107	67/18670	1.09179e-07	1.14916e-06	4.73567e-07	AKR1A1/AKR1B1/BCL2/NFE2L2/AKR1B10/CYP1B1/CYP1A1	7	biological processes
GO:1903708	positive regulation of hemopoiesis	10/107	185/18670	1.09482e-07	1.14927e-06	4.73612e-07	AXL/CASP8/FOS/HIF1A/IFNG/IL2/JUN/STAT1/TGFB1/TNF	10	biological processes
GO:0030098	lymphocyte differentiation	13/107	353/18670	1.15782e-07	1.21216e-06	4.99528e-07	AXL/BCL2/CD40LG/ERBB2/FLT3/IFNG/IL2/IL6/IRF1/RUNX2/SOD1/TGFB1/TP53	13	biological processes
GO:0043122	regulation of I-kappaB kinase/NF-kappaB signaling	11/107	237/18670	1.1615e-07	1.21278e-06	4.99782e-07	AKT1/CASP8/CHUK/ESR1/GJA1/HMOX1/HSPB1/IL1B/RELA/STAT1/TNF	11	biological processes
GO:0019915	lipid storage	7/107	68/18670	1.21138e-07	1.26151e-06	5.19865e-07	CAV1/IL1B/IL6/NFKB1/NFKBIA/PPARG/TNF	7	biological processes
GO:0038127	ERBB signaling pathway	9/107	142/18670	1.258e-07	1.30314e-06	5.37019e-07	AKT1/APP/EGF/EGFR/ERBB2/MAPK1/MMP9/TGFB1/SRC	9	biological processes
GO:1900542	regulation of purine nucleotide metabolic process	9/107	142/18670	1.258e-07	1.30314e-06	5.37019e-07	APP/HIF1A/IFNG/NOS2/PARP1/TP53/INSR/CDK1/CCNB1	9	biological processes
GO:0043062	extracellular structure organization	14/107	422/18670	1.31775e-07	1.36144e-06	5.61046e-07	APP/DPP4/ICAM1/IL6/MMP1/MMP12/MMP2/MMP3/MMP9/SERPINE1/SPP1/TGFB1/TNF/CYP1B1	14	biological processes
GO:0052548	regulation of endopeptidase activity	14/107	425/18670	1.43693e-07	1.48068e-06	6.10184e-07	AKT1/APP/CASP8/DPEP1/F3/MMP9/PPARG/RAF1/SERPINE1/TNF/VEGFA/CTSD/SRC/BIRC5	14	biological processes
GO:0071887	leukocyte apoptotic process	8/107	104/18670	1.45925e-07	1.49974e-06	6.18039e-07	AKT1/AXL/CASP3/HIF1A/IL2/IL6/TP53/AURKB	8	biological processes
GO:0043112	receptor metabolic process	10/107	192/18670	1.54956e-07	1.5884e-06	6.54574e-07	CAV1/CXCL8/EGF/HIF1A/IFNG/PPARG/SELE/TGFB1/TNF/VEGFA	10	biological processes
GO:0048568	embryonic organ development	14/107	428/18670	1.56577e-07	1.60083e-06	6.59699e-07	AKT1/CASP8/CXCL8/EGFR/GJA1/HIF1A/MAPK1/MAPK3/RUNX2/SOD1/TGFB1/TNF/TP53/VEGFA	14	biological processes
GO:0006775	fat-soluble vitamin metabolic process	6/107	43/18670	1.5786e-07	1.60144e-06	6.5995e-07	CYP3A4/IFNG/IL1B/NFKB1/TNF/CYP1A1	6	biological processes
GO:0032881	regulation of polysaccharide metabolic process	6/107	43/18670	1.5786e-07	1.60144e-06	6.5995e-07	AKT1/EGF/GSK3B/NFKB1/TGFB1/INSR	6	biological processes
GO:0045429	positive regulation of nitric oxide biosynthetic process	6/107	43/18670	1.5786e-07	1.60144e-06	6.5995e-07	AKT1/ICAM1/IFNG/IL1B/TNF/INSR	6	biological processes
GO:0006140	regulation of nucleotide metabolic process	9/107	146/18670	1.59651e-07	1.61129e-06	6.64008e-07	APP/HIF1A/IFNG/NOS2/PARP1/TP53/INSR/CDK1/CCNB1	9	biological processes
GO:0045834	positive regulation of lipid metabolic process	9/107	146/18670	1.59651e-07	1.61129e-06	6.64008e-07	AKT1/F2/FLT3/IFNG/IL1B/PPARG/TGFB1/TNF/SRC	9	biological processes
GO:0043524	negative regulation of neuron apoptotic process	9/107	147/18670	1.6926e-07	1.70388e-06	7.02166e-07	AXL/BCL2/BCL2L1/CCL2/HIF1A/HMOX1/JUN/SOD1/TERT	9	biological processes
GO:0061180	mammary gland epithelium development	7/107	72/18670	1.80653e-07	1.81292e-06	7.47102e-07	AKT1/AR/ESR1/HIF1A/MAPK1/TGFB1/SRC	7	biological processes
GO:0014002	astrocyte development	6/107	44/18670	1.81939e-07	1.81292e-06	7.47102e-07	APP/EGFR/IFNG/IL1B/IL6/TNF	6	biological processes
GO:0030225	macrophage differentiation	6/107	44/18670	1.81939e-07	1.81292e-06	7.47102e-07	APP/CASP8/MMP9/PARP1/TGFB1/VEGFA	6	biological processes
GO:1904407	positive regulation of nitric oxide metabolic process	6/107	44/18670	1.81939e-07	1.81292e-06	7.47102e-07	AKT1/ICAM1/IFNG/IL1B/TNF/INSR	6	biological processes
GO:0071897	DNA biosynthetic process	10/107	196/18670	1.87787e-07	1.86646e-06	7.69162e-07	GJA1/MAPK1/MAPK3/PPARG/TERT/TP53/SRC/CDKN1A/AURKB/NEK2	10	biological processes
GO:0006909	phagocytosis	13/107	369/18670	1.92897e-07	1.91241e-06	7.881e-07	AXL/CCL2/IFNG/IL1B/MAPK1/MAPK3/MET/PPARG/SOD1/TGFB1/TNF/SRC/ALOX15	13	biological processes
GO:0006801	superoxide metabolic process	7/107	73/18670	1.98878e-07	1.96674e-06	8.10489e-07	EGFR/NFE2L2/NOS2/SOD1/SOD3/TGFB1/TNF	7	biological processes
GO:0009895	negative regulation of catabolic process	12/107	308/18670	2.00927e-07	1.97942e-06	8.15714e-07	AKT1/BCL2/EGFR/HMOX1/IL1B/MET/NOS2/PIK3CG/RELA/TNF/TP53/E2F1	12	biological processes
GO:0048754	branching morphogenesis of an epithelial tube	9/107	150/18670	2.01169e-07	1.97942e-06	8.15714e-07	AR/BCL2/EGF/ESR1/MET/TGFB1/TNF/VEGFA/SRC	9	biological processes
GO:0014015	positive regulation of gliogenesis	7/107	74/18670	2.18629e-07	2.14584e-06	8.84296e-07	IL1B/IL6/PPARG/RELA/TGFB1/TNF/E2F1	7	biological processes
GO:0000187	activation of MAPK activity	9/107	152/18670	2.25239e-07	2.20521e-06	9.0876e-07	CD40LG/EGF/IL1B/MAPK1/MAPK3/SOD1/TNF/INSR/CDK1	9	biological processes
GO:0034250	positive regulation of cellular amide metabolic process	9/107	153/18670	2.38185e-07	2.32039e-06	9.56226e-07	APP/CASP3/ERBB2/IFNG/IL6/MAPK1/MAPK3/NFE2L2/TNF	9	biological processes
GO:0050729	positive regulation of inflammatory response	9/107	153/18670	2.38185e-07	2.32039e-06	9.56226e-07	ABCC1/EGFR/IL1B/IL2/IL6/NFKBIA/PIK3CG/SERPINE1/TNF	9	biological processes
GO:0006984	ER-nucleus signaling pathway	6/107	46/18670	2.39189e-07	2.3244e-06	9.57878e-07	CCL2/CXCL8/GSK3B/HSPA5/NFE2L2/TP53	6	biological processes
GO:0034764	positive regulation of transmembrane transport	10/107	204/18670	2.7225e-07	2.62622e-06	1.08226e-06	ABCB1/AKT1/CCL2/CXCL10/F2/IFNG/NFE2L2/TERT/CXCL11/INSR	10	biological processes
GO:1904385	cellular response to angiotensin	5/107	25/18670	2.7289e-07	2.62622e-06	1.08226e-06	CAV1/NFE2L2/NFKB1/RELA/SRC	5	biological processes
GO:0030574	collagen catabolic process	6/107	47/18670	2.72923e-07	2.62622e-06	1.08226e-06	MMP1/MMP12/MMP2/MMP3/MMP9/CTSD	6	biological processes
GO:1903580	positive regulation of ATP metabolic process	6/107	47/18670	2.72923e-07	2.62622e-06	1.08226e-06	APP/HIF1A/IFNG/INSR/CDK1/CCNB1	6	biological processes
GO:0043200	response to amino acid	8/107	113/18670	2.77848e-07	2.66707e-06	1.09909e-06	BCL2L1/CASP3/CHUK/EGFR/ICAM1/MMP2/RELA/TNF	8	biological processes
GO:0030856	regulation of epithelial cell differentiation	9/107	156/18670	2.80985e-07	2.69061e-06	1.10879e-06	CAV1/GSK3B/IFNG/IL1B/MMP9/SERPINE1/STAT1/TNF/VEGFA	9	biological processes
GO:1905952	regulation of lipid localization	9/107	157/18670	2.96664e-07	2.83383e-06	1.16781e-06	AKT1/EGF/IL1B/IL6/NFKB1/NFKBIA/PPARG/SPP1/TNF	9	biological processes
GO:0045088	regulation of innate immune response	14/107	452/18670	3.03599e-07	2.89304e-06	1.19221e-06	CASP8/CAV1/CHUK/ESR1/IFNG/IRF1/MMP12/NFKB1/NFKBIA/PPARG/RAF1/RELA/STAT1/SRC	14	biological processes
GO:0007623	circadian rhythm	10/107	208/18670	3.25807e-07	3.08636e-06	1.27188e-06	AHR/EGFR/GSK3B/JUN/NOS2/PPARG/SERPINE1/TP53/TOP2A/CDK1	10	biological processes
GO:0046886	positive regulation of hormone biosynthetic process	4/107	11/18670	3.26245e-07	3.08636e-06	1.27188e-06	HIF1A/IFNG/IL1B/TNF	4	biological processes
GO:0072584	caveolin-mediated endocytosis	4/107	11/18670	3.26245e-07	3.08636e-06	1.27188e-06	CAV1/MAPK1/MAPK3/SRC	4	biological processes
GO:0007569	cell aging	8/107	116/18670	3.40099e-07	3.20633e-06	1.32132e-06	BCL2/ICAM1/SERPINE1/SOD1/TERT/TP53/CDK1/CDKN1A	8	biological processes
GO:0071229	cellular response to acid chemical	10/107	209/18670	3.40561e-07	3.20633e-06	1.32132e-06	AKT1/BCL2L1/EGFR/MMP2/PPARG/TNF/VEGFA/SRC/CCNB1/E2F1	10	biological processes
GO:0030193	regulation of blood coagulation	7/107	79/18670	3.44005e-07	3.2233e-06	1.32831e-06	CAV1/F2/F3/NFE2L2/PLAT/PLAU/SERPINE1	7	biological processes
GO:0043536	positive regulation of blood vessel endothelial cell migration	7/107	79/18670	3.44005e-07	3.2233e-06	1.32831e-06	AKT1/HIF1A/HMOX1/HSPB1/NFE2L2/TGFB1/VEGFA	7	biological processes
GO:0030857	negative regulation of epithelial cell differentiation	6/107	49/18670	3.52152e-07	3.29178e-06	1.35654e-06	CAV1/GSK3B/IFNG/MMP9/STAT1/VEGFA	6	biological processes
GO:1900046	regulation of hemostasis	7/107	80/18670	3.75228e-07	3.49915e-06	1.44199e-06	CAV1/F2/F3/NFE2L2/PLAT/PLAU/SERPINE1	7	biological processes
GO:0046885	regulation of hormone biosynthetic process	5/107	27/18670	4.10889e-07	3.82263e-06	1.5753e-06	HIF1A/IFNG/IL1B/NFKB1/TNF	5	biological processes
GO:0045927	positive regulation of growth	11/107	270/18670	4.29035e-07	3.98201e-06	1.64098e-06	AKT1/BCL2/EGFR/ERBB2/F2/IL2/MAPK1/VEGFA/INSR/CDK1/CCNB1	11	biological processes
GO:0022612	gland morphogenesis	8/107	120/18670	4.41411e-07	4.08722e-06	1.68433e-06	AR/BCL2/CAV1/EGFR/ESR1/TGFB1/TNF/SRC	8	biological processes
GO:0010833	telomere maintenance via telomere lengthening	7/107	82/18670	4.44865e-07	4.09985e-06	1.68954e-06	MAPK1/MAPK3/PARP1/TERT/SRC/AURKB/NEK2	7	biological processes
GO:0032642	regulation of chemokine production	7/107	82/18670	4.44865e-07	4.09985e-06	1.68954e-06	APP/HIF1A/HMOX1/IFNG/IL1B/IL6/TNF	7	biological processes
GO:0007093	mitotic cell cycle checkpoint	9/107	165/18670	4.51934e-07	4.15525e-06	1.71237e-06	BCL2L1/TGFB1/TP53/TOP2A/CDK1/CDKN1A/AURKB/CCNB1/E2F1	9	biological processes
GO:0032869	cellular response to insulin stimulus	10/107	216/18670	4.61291e-07	4.22465e-06	1.74097e-06	AKT1/GSK3B/IGF1R/IL1B/PARP1/PPARG/RELA/STAT1/INSR/SRC	10	biological processes
GO:1902105	regulation of leukocyte differentiation	11/107	272/18670	4.61634e-07	4.22465e-06	1.74097e-06	AXL/CASP8/ERBB2/FOS/IFNG/IL2/IRF1/JUN/SOD1/TGFB1/TNF	11	biological processes
GO:0030336	negative regulation of cell migration	12/107	334/18670	4.77874e-07	4.36086e-06	1.7971e-06	AKT1/APEX1/BCL2/CCL2/DPEP1/HMOX1/IGFBP3/NFE2L2/PPARG/SERPINE1/TGFB1/CYP1B1	12	biological processes
GO:0043542	endothelial cell migration	11/107	273/18670	4.78739e-07	4.36086e-06	1.7971e-06	AKT1/DPP4/HIF1A/HMOX1/HSPB1/MET/NFE2L2/PPARG/TGFB1/VEGFA/CYP1B1	11	biological processes
GO:0010876	lipid localization	13/107	400/18670	4.83469e-07	4.38448e-06	1.80683e-06	ABCB1/ABCC1/AKT1/CAV1/EGF/IL1B/IL6/NFKB1/NFKBIA/NOS2/PPARG/SPP1/TNF	13	biological processes
GO:0006970	response to osmotic stress	7/107	83/18670	4.83566e-07	4.38448e-06	1.80683e-06	ABCB1/AKR1B1/CASP3/EGFR/TNF/TP53/MYLK	7	biological processes
GO:0036296	response to increased oxygen levels	5/107	28/18670	4.97939e-07	4.49404e-06	1.85198e-06	CAT/CAV1/PPARG/CDKN1A/CYP1A1	5	biological processes
GO:1990776	response to angiotensin	5/107	28/18670	4.97939e-07	4.49404e-06	1.85198e-06	CAV1/NFE2L2/NFKB1/RELA/SRC	5	biological processes
GO:1903578	regulation of ATP metabolic process	8/107	122/18670	5.01079e-07	4.51201e-06	1.85939e-06	APP/HIF1A/IFNG/PARP1/TP53/INSR/CDK1/CCNB1	8	biological processes
GO:0043154	negative regulation of cysteine-type endopeptidase activity involved in apoptotic process	7/107	84/18670	5.25059e-07	4.70635e-06	1.93948e-06	AKT1/DPEP1/MMP9/RAF1/VEGFA/SRC/BIRC5	7	biological processes
GO:0050818	regulation of coagulation	7/107	84/18670	5.25059e-07	4.70635e-06	1.93948e-06	CAV1/F2/F3/NFE2L2/PLAT/PLAU/SERPINE1	7	biological processes
GO:0071621	granulocyte chemotaxis	8/107	123/18670	5.33414e-07	4.77035e-06	1.96585e-06	CCL2/CXCL10/CXCL2/CXCL8/IL1B/MAPK3/PIK3CG/CXCL11	8	biological processes
GO:0050769	positive regulation of neurogenesis	14/107	474/18670	5.37421e-07	4.79526e-06	1.97611e-06	BCL2/HIF1A/HSPA5/IFNG/IL1B/IL2/IL6/NFE2L2/PPARG/RELA/TGFB1/TNF/VEGFA/E2F1	14	biological processes
GO:0033044	regulation of chromosome organization	12/107	342/18670	6.14127e-07	5.46726e-06	2.25305e-06	IL1B/MAPK1/MAPK3/PARP1/TGFB1/TP53/VEGFA/SRC/TOP2A/AURKB/CCNB1/NEK2	12	biological processes
GO:0042446	hormone biosynthetic process	7/107	86/18670	6.17066e-07	5.481e-06	2.25871e-06	AKR1B1/CYP3A4/HIF1A/IFNG/IL1B/NFKB1/TNF	7	biological processes
GO:0072330	monocarboxylic acid biosynthetic process	12/107	343/18670	6.33383e-07	5.60661e-06	2.31047e-06	APP/CYP3A4/FASN/HIF1A/IFNG/IL1B/PTGS1/TP53/ALOX5/INSR/ALOX15/CYP1A1	12	biological processes
GO:0002763	positive regulation of myeloid leukocyte differentiation	6/107	54/18670	6.35492e-07	5.60661e-06	2.31047e-06	CASP8/FOS/IFNG/JUN/TGFB1/TNF	6	biological processes
GO:0051353	positive regulation of oxidoreductase activity	6/107	54/18670	6.35492e-07	5.60661e-06	2.31047e-06	AKT1/HIF1A/IFNG/IL1B/TERT/TNF	6	biological processes
GO:0018107	peptidyl-threonine phosphorylation	8/107	126/18670	6.41346e-07	5.64557e-06	2.32653e-06	AKT1/APP/BCL2/EGF/GSK3B/MAPK1/TGFB1/CDK1	8	biological processes
GO:0010721	negative regulation of cell development	12/107	344/18670	6.53173e-07	5.73682e-06	2.36413e-06	APP/BCL2/F2/GSK3B/IL1B/IL6/SPP1/TERT/TGFB1/TNF/TP53/VEGFA	12	biological processes
GO:0043620	regulation of DNA-templated transcription in response to stress	8/107	127/18670	6.8124e-07	5.96997e-06	2.46021e-06	HIF1A/HMOX1/HSPA5/JUN/NFE2L2/RELA/TP53/VEGFA	8	biological processes
GO:0030656	regulation of vitamin metabolic process	4/107	13/18670	7.00644e-07	6.09918e-06	2.51346e-06	IFNG/IL1B/NFKB1/TNF	4	biological processes
GO:0090399	replicative senescence	4/107	13/18670	7.00644e-07	6.09918e-06	2.51346e-06	SERPINE1/TERT/TP53/CDKN1A	4	biological processes
GO:0090594	inflammatory response to wounding	4/107	13/18670	7.00644e-07	6.09918e-06	2.51346e-06	HIF1A/HMOX1/IL1A/TGFB1	4	biological processes
GO:2001252	positive regulation of chromosome organization	9/107	174/18670	7.06683e-07	6.13027e-06	2.52627e-06	IL1B/MAPK1/MAPK3/TGFB1/TP53/VEGFA/AURKB/CCNB1/NEK2	9	biological processes
GO:0021700	developmental maturation	11/107	284/18670	7.07339e-07	6.13027e-06	2.52627e-06	APP/AXL/BCL2/GJA1/HIF1A/MMP2/PPARG/RUNX2/VEGFA/CDKN1A/CCNB1	11	biological processes
GO:0097194	execution phase of apoptosis	7/107	88/18670	7.22248e-07	6.24049e-06	2.57169e-06	AKT1/BCL2L1/CASP3/CASP8/IL6/TP53/TOP2A	7	biological processes
GO:0010595	positive regulation of endothelial cell migration	8/107	128/18670	7.23235e-07	6.24049e-06	2.57169e-06	AKT1/HIF1A/HMOX1/HSPB1/MET/NFE2L2/TGFB1/VEGFA	8	biological processes
GO:0034976	response to endoplasmic reticulum stress	11/107	285/18670	7.32254e-07	6.30445e-06	2.59805e-06	BCL2/BCL2L1/CAV1/CCL2/CXCL8/GSK3B/HSPA5/JUN/NFE2L2/TP53/ALOX15	11	biological processes
GO:2000146	negative regulation of cell motility	12/107	349/18670	7.60609e-07	6.53424e-06	2.69275e-06	AKT1/APEX1/BCL2/CCL2/DPEP1/HMOX1/IGFBP3/NFE2L2/PPARG/SERPINE1/TGFB1/CYP1B1	12	biological processes
GO:0032602	chemokine production	7/107	89/18670	7.80237e-07	6.68823e-06	2.7562e-06	APP/HIF1A/HMOX1/IFNG/IL1B/IL6/TNF	7	biological processes
GO:0007162	negative regulation of cell adhesion	11/107	289/18670	8.39833e-07	7.17141e-06	2.95532e-06	AKT1/CASP3/ERBB2/IL2/IRF1/MMP12/SERPINE1/TGFB1/VEGFA/SRC/CYP1B1	11	biological processes
GO:0071674	mononuclear cell migration	7/107	90/18670	8.42084e-07	7.17141e-06	2.95532e-06	CCL2/CXCL10/IL6/MAPK3/SERPINE1/TGFB1/TNF	7	biological processes
GO:1903035	negative regulation of response to wounding	7/107	90/18670	8.42084e-07	7.17141e-06	2.95532e-06	F2/GJA1/PLAT/PLAU/SERPINE1/SPP1/CDKN1A	7	biological processes
GO:0043457	regulation of cellular respiration	5/107	31/18670	8.49177e-07	7.21617e-06	2.97376e-06	HIF1A/IFNG/NOS2/CDK1/CCNB1	5	biological processes
GO:0042743	hydrogen peroxide metabolic process	6/107	57/18670	8.80557e-07	7.45057e-06	3.07036e-06	CAT/EGFR/MAOB/MMP3/SOD1/CYP1A1	6	biological processes
GO:1903428	positive regulation of reactive oxygen species biosynthetic process	6/107	57/18670	8.80557e-07	7.45057e-06	3.07036e-06	AKT1/ICAM1/IFNG/IL1B/TNF/INSR	6	biological processes
GO:0001505	regulation of neurotransmitter levels	12/107	354/18670	8.83464e-07	7.4591e-06	3.07388e-06	AKT1/CAV1/GSK3B/ICAM1/IFNG/IL1B/MAOA/MAOB/NOS2/TNF/INSR/CYP1B1	12	biological processes
GO:2001235	positive regulation of apoptotic signaling pathway	9/107	179/18670	8.95921e-07	7.54804e-06	3.11053e-06	BCL2/BCL2L1/CASP8/CAV1/GSK3B/MMP9/SOD1/TP53/E2F1	9	biological processes
GO:0003158	endothelium development	8/107	132/18670	9.14091e-07	7.68463e-06	3.16682e-06	CXCL10/FASN/GJA1/ICAM1/IL1B/MET/TNF/VEGFA	8	biological processes
GO:0030213	hyaluronan biosynthetic process	4/107	14/18670	9.76578e-07	8.17085e-06	3.36719e-06	EGF/IL1B/NFKB1/TGFB1	4	biological processes
GO:1902041	regulation of extrinsic apoptotic signaling pathway via death domain receptors	6/107	58/18670	9.77616e-07	8.17085e-06	3.36719e-06	BCL2L1/CASP8/HMOX1/ICAM1/RAF1/SERPINE1	6	biological processes
GO:2000117	negative regulation of cysteine-type endopeptidase activity	7/107	92/18670	9.78171e-07	8.17085e-06	3.36719e-06	AKT1/DPEP1/MMP9/RAF1/VEGFA/SRC/BIRC5	7	biological processes
GO:0045907	positive regulation of vasoconstriction	5/107	32/18670	1.00186e-06	8.33326e-06	3.43412e-06	AKT1/CAV1/EGFR/GJA1/ICAM1	5	biological processes
GO:0051385	response to mineralocorticoid	5/107	32/18670	1.00186e-06	8.33326e-06	3.43412e-06	FOS/MAOB/PARP1/SRC/CDKN1A	5	biological processes
GO:0006766	vitamin metabolic process	8/107	134/18670	1.02463e-06	8.46884e-06	3.48999e-06	ABCC1/AKR1A1/CYP3A4/IFNG/IL1B/NFKB1/TNF/CYP1A1	8	biological processes
GO:0018210	peptidyl-threonine modification	8/107	134/18670	1.02463e-06	8.46884e-06	3.48999e-06	AKT1/APP/BCL2/EGF/GSK3B/MAPK1/TGFB1/CDK1	8	biological processes
GO:0032355	response to estradiol	8/107	134/18670	1.02463e-06	8.46884e-06	3.48999e-06	CASP3/CASP8/CAT/EGFR/ESR1/GJA1/TGFB1/CCNA2	8	biological processes
GO:0010821	regulation of mitochondrion organization	9/107	182/18670	1.02932e-06	8.47197e-06	3.49128e-06	AKT1/BCL2/BCL2L1/CASP8/GSK3B/HIF1A/MMP9/TP53/E2F1	9	biological processes
GO:0061138	morphogenesis of a branching epithelium	9/107	182/18670	1.02932e-06	8.47197e-06	3.49128e-06	AR/BCL2/EGF/ESR1/MET/TGFB1/TNF/VEGFA/SRC	9	biological processes
GO:0001933	negative regulation of protein phosphorylation	13/107	429/18670	1.06116e-06	8.71576e-06	3.59174e-06	AKT1/CASP3/CAV1/HSPB1/IFNG/IGF1R/IGFBP3/IL1B/IL2/JUN/TGFB1/CDKN1A/CCNB1	13	biological processes
GO:0032872	regulation of stress-activated MAPK cascade	10/107	237/18670	1.07625e-06	8.8051e-06	3.62856e-06	AKT1/APP/CD40LG/EGFR/IGF1R/IL1B/MAPK1/MAPK3/TNF/VEGFA	10	biological processes
GO:0001836	release of cytochrome c from mitochondria	6/107	59/18670	1.08326e-06	8.8051e-06	3.62856e-06	AKT1/BCL2/BCL2L1/JUN/MMP9/TP53	6	biological processes
GO:0001885	endothelial cell development	6/107	59/18670	1.08326e-06	8.8051e-06	3.62856e-06	FASN/ICAM1/IL1B/MET/TNF/VEGFA	6	biological processes
GO:0033619	membrane protein proteolysis	6/107	59/18670	1.08326e-06	8.8051e-06	3.62856e-06	IFNG/IL1B/NFKB1/RELA/TGFB1/TNF	6	biological processes
GO:0043388	positive regulation of DNA binding	6/107	59/18670	1.08326e-06	8.8051e-06	3.62856e-06	EGF/IFNG/MMP9/PARP1/PPARG/TGFB1	6	biological processes
GO:0045861	negative regulation of proteolysis	12/107	363/18670	1.14962e-06	9.32519e-06	3.84289e-06	AKT1/APP/DPEP1/F2/MMP9/PLAT/RAF1/SERPINE1/TP53/VEGFA/SRC/BIRC5	12	biological processes
GO:0070302	regulation of stress-activated protein kinase signaling cascade	10/107	239/18670	1.16144e-06	9.40172e-06	3.87442e-06	AKT1/APP/CD40LG/EGFR/IGF1R/IL1B/MAPK1/MAPK3/TNF/VEGFA	10	biological processes
GO:0010039	response to iron ion	5/107	33/18670	1.1754e-06	9.45617e-06	3.89686e-06	BCL2/HIF1A/HMOX1/CCNB1/CYP1A1	5	biological processes
GO:0036003	positive regulation of transcription from RNA polymerase II promoter in response to stress	5/107	33/18670	1.1754e-06	9.45617e-06	3.89686e-06	HIF1A/HSPA5/NFE2L2/TP53/VEGFA	5	biological processes
GO:0051194	positive regulation of cofactor metabolic process	5/107	33/18670	1.1754e-06	9.45617e-06	3.89686e-06	APP/HIF1A/IFNG/NFE2L2/INSR	5	biological processes
GO:0030217	T cell differentiation	10/107	240/18670	1.20621e-06	9.6842e-06	3.99083e-06	BCL2/ERBB2/IFNG/IL2/IL6/IRF1/RUNX2/SOD1/TGFB1/TP53	10	biological processes
GO:0034605	cellular response to heat	8/107	137/18670	1.21174e-06	9.70878e-06	4.00096e-06	CXCL10/GSK3B/HMOX1/HSPA5/IL1A/MAPK1/MAPK3/CDKN1A	8	biological processes
GO:1903076	regulation of protein localization to plasma membrane	7/107	95/18670	1.21658e-06	9.71621e-06	4.00403e-06	AKT1/AR/BCL2L1/EGFR/IFNG/TGFB1/TNF	7	biological processes
GO:0032102	negative regulation of response to external stimulus	12/107	365/18670	1.21762e-06	9.71621e-06	4.00403e-06	CCL2/F2/GJA1/IL2/NFKB1/PLAT/PLAU/PPARG/SERPINE1/SOD1/SPP1/CDKN1A	12	biological processes
GO:0032352	positive regulation of hormone metabolic process	4/107	15/18670	1.32583e-06	1.05368e-05	4.3422e-06	HIF1A/IFNG/IL1B/TNF	4	biological processes
GO:0035635	entry of bacterium into host cell	4/107	15/18670	1.32583e-06	1.05368e-05	4.3422e-06	CAV1/CXCL8/MET/SRC	4	biological processes
GO:0002700	regulation of production of molecular mediator of immune response	8/107	139/18670	1.35205e-06	1.07019e-05	4.41022e-06	CD40LG/HMOX1/IL1B/IL2/IL6/MAPK3/TGFB1/TNF	8	biological processes
GO:0050715	positive regulation of cytokine secretion	8/107	139/18670	1.35205e-06	1.07019e-05	4.41022e-06	CHUK/IFNG/IL1A/IL1B/MAPK3/MMP12/TNF/SRC	8	biological processes
GO:0043276	anoikis	5/107	34/18670	1.37179e-06	1.08363e-05	4.46562e-06	AKT1/BCL2/CAV1/SRC/E2F1	5	biological processes
GO:0002260	lymphocyte homeostasis	6/107	62/18670	1.45754e-06	1.14446e-05	4.71628e-06	AKT1/BCL2/CASP3/HIF1A/IL2/TGFB1	6	biological processes
GO:0046824	positive regulation of nucleocytoplasmic transport	6/107	62/18670	1.45754e-06	1.14446e-05	4.71628e-06	GSK3B/IFNG/IL1B/MAPK1/TGFB1/TP53	6	biological processes
GO:1904356	regulation of telomere maintenance via telomere lengthening	6/107	62/18670	1.45754e-06	1.14446e-05	4.71628e-06	MAPK1/MAPK3/PARP1/SRC/AURKB/NEK2	6	biological processes
GO:0097530	granulocyte migration	8/107	141/18670	1.50597e-06	1.18013e-05	4.86327e-06	CCL2/CXCL10/CXCL2/CXCL8/IL1B/MAPK3/PIK3CG/CXCL11	8	biological processes
GO:0001701	in utero embryonic development	12/107	373/18670	1.52669e-06	1.19398e-05	4.92038e-06	AKT1/AR/BCL2L1/CASP8/EGFR/GJA1/HIF1A/MAPK1/TP53/VEGFA/CCNB1/NEK2	12	biological processes
GO:0042594	response to starvation	9/107	191/18670	1.53772e-06	1.20022e-05	4.94607e-06	BCL2/HSPA5/JUN/MAPK1/MAPK3/NFE2L2/PPARG/TP53/CDKN1A	9	biological processes
GO:0001893	maternal placenta development	5/107	35/18670	1.59315e-06	1.23367e-05	5.08394e-06	AKT1/GJA1/MAPK1/MAPK3/SPP1	5	biological processes
GO:0060251	regulation of glial cell proliferation	5/107	35/18670	1.59315e-06	1.23367e-05	5.08394e-06	IL1B/IL6/TERT/TNF/E2F1	5	biological processes
GO:1901030	positive regulation of mitochondrial outer membrane permeabilization involved in apoptotic signaling pathway	5/107	35/18670	1.59315e-06	1.23367e-05	5.08394e-06	BCL2/CASP8/GSK3B/TP53/E2F1	5	biological processes
GO:1904031	positive regulation of cyclin-dependent protein kinase activity	5/107	35/18670	1.59315e-06	1.23367e-05	5.08394e-06	AKT1/EGFR/SRC/CDKN1A/CCNB1	5	biological processes
GO:0042113	B cell activation	11/107	310/18670	1.66633e-06	1.28779e-05	5.30697e-06	AHR/BCL2/CASP3/CASP8/CD40LG/FLT3/IL2/IL6/TGFB1/TP53/CDKN1A	11	biological processes
GO:0006606	protein import into nucleus	8/107	143/18670	1.67457e-06	1.29163e-05	5.32276e-06	AKT1/IFNG/MAPK1/MMP12/NFKBIA/TGFB1/TP53/CDKN1A	8	biological processes
GO:0006352	DNA-templated transcription, initiation	10/107	249/18670	1.68185e-06	1.29469e-05	5.33539e-06	AR/ESR1/JUN/MAPK3/PPARG/RUNX2/TP53/CDK1/CDKN1A/CCNB1	10	biological processes
GO:0030072	peptide hormone secretion	10/107	250/18670	1.74363e-06	1.33963e-05	5.52058e-06	DPP4/EGFR/GJA1/HIF1A/IFNG/IL1B/IL6/NOS2/RAF1/TNF	10	biological processes
GO:0060965	negative regulation of gene silencing by miRNA	4/107	16/18670	1.75998e-06	1.34691e-05	5.5506e-06	ESR1/PPARG/TGFB1/TP53	4	biological processes
GO:1902004	positive regulation of amyloid-beta formation	4/107	16/18670	1.75998e-06	1.34691e-05	5.5506e-06	APP/CASP3/IFNG/TNF	4	biological processes
GO:1902107	positive regulation of leukocyte differentiation	8/107	144/18670	1.76474e-06	1.34793e-05	5.55478e-06	AXL/CASP8/FOS/IFNG/IL2/JUN/TGFB1/TNF	8	biological processes
GO:0046879	hormone secretion	11/107	312/18670	1.77364e-06	1.3521e-05	5.57197e-06	DPP4/EGFR/GJA1/HIF1A/IFNG/IL1B/IL6/NOS2/RAF1/SPP1/TNF	11	biological processes
GO:1903426	regulation of reactive oxygen species biosynthetic process	7/107	101/18670	1.84113e-06	1.39317e-05	5.74122e-06	AKT1/CAV1/ICAM1/IFNG/IL1B/TNF/INSR	7	biological processes
GO:0010742	macrophage derived foam cell differentiation	5/107	36/18670	1.84171e-06	1.39317e-05	5.74122e-06	NFKB1/NFKBIA/PPARG/STAT1/TGFB1	5	biological processes
GO:0090077	foam cell differentiation	5/107	36/18670	1.84171e-06	1.39317e-05	5.74122e-06	NFKB1/NFKBIA/PPARG/STAT1/TGFB1	5	biological processes
GO:0090322	regulation of superoxide metabolic process	5/107	36/18670	1.84171e-06	1.39317e-05	5.74122e-06	EGFR/NFE2L2/SOD1/TGFB1/TNF	5	biological processes
GO:0042176	regulation of protein catabolic process	12/107	381/18670	1.90335e-06	1.43504e-05	5.91378e-06	AKT1/CAV1/EGF/EGFR/GJA1/GSK3B/IFNG/IL1B/NFE2L2/NOS2/RELA/TNF	12	biological processes
GO:0001763	morphogenesis of a branching structure	9/107	196/18670	1.90438e-06	1.43504e-05	5.91378e-06	AR/BCL2/EGF/ESR1/MET/TGFB1/TNF/VEGFA/SRC	9	biological processes
GO:0072678	T cell migration	6/107	65/18670	1.93134e-06	1.45258e-05	5.98603e-06	APP/CCL2/CXCL10/ICAM1/PIK3CG/CXCL11	6	biological processes
GO:0000079	regulation of cyclin-dependent protein serine/threonine kinase activity	7/107	102/18670	1.96755e-06	1.47698e-05	6.08658e-06	AKT1/CASP3/EGFR/SRC/CDKN1A/CCNA2/CCNB1	7	biological processes
GO:0006631	fatty acid metabolic process	12/107	383/18670	2.0095e-06	1.50559e-05	6.20449e-06	AKT1/CAV1/CYP3A4/FASN/IL1B/MAPK3/PPARG/PTGS1/ALOX5/CYP1B1/ALOX15/CYP1A1	12	biological processes
GO:0002262	myeloid cell homeostasis	8/107	147/18670	2.06043e-06	1.54081e-05	6.34963e-06	AXL/CASP3/HIF1A/HMOX1/IL6/SOD1/STAT1/VEGFA	8	biological processes
GO:0051271	negative regulation of cellular component movement	12/107	384/18670	2.06451e-06	1.54092e-05	6.3501e-06	AKT1/APEX1/BCL2/CCL2/DPEP1/HMOX1/IGFBP3/NFE2L2/PPARG/SERPINE1/TGFB1/CYP1B1	12	biological processes
GO:0032091	negative regulation of protein binding	7/107	103/18670	2.10114e-06	1.56529e-05	6.45053e-06	AKT1/CAV1/GSK3B/HSPA5/MAPK3/MET/AURKB	7	biological processes
GO:0030212	hyaluronan metabolic process	5/107	37/18670	2.11981e-06	1.57026e-05	6.47099e-06	AKT1/EGF/IL1B/NFKB1/TGFB1	5	biological processes
GO:0034405	response to fluid shear stress	5/107	37/18670	2.11981e-06	1.57026e-05	6.47099e-06	AKT1/GJA1/NFE2L2/TGFB1/SRC	5	biological processes
GO:0043029	T cell homeostasis	5/107	37/18670	2.11981e-06	1.57026e-05	6.47099e-06	AKT1/BCL2/CASP3/IL2/TGFB1	5	biological processes
GO:0008630	intrinsic apoptotic signaling pathway in response to DNA damage	7/107	104/18670	2.24224e-06	1.65471e-05	6.81901e-06	BCL2/BCL2L1/HMOX1/TNF/TP53/CDKN1A/E2F1	7	biological processes
GO:0030593	neutrophil chemotaxis	7/107	104/18670	2.24224e-06	1.65471e-05	6.81901e-06	CCL2/CXCL10/CXCL2/CXCL8/IL1B/PIK3CG/CXCL11	7	biological processes
GO:0009267	cellular response to starvation	8/107	149/18670	2.28014e-06	1.67952e-05	6.92125e-06	BCL2/HSPA5/JUN/MAPK1/MAPK3/NFE2L2/TP53/CDKN1A	8	biological processes
GO:1904355	positive regulation of telomere capping	4/107	17/18670	2.29137e-06	1.68463e-05	6.9423e-06	MAPK1/MAPK3/AURKB/NEK2	4	biological processes
GO:0009914	hormone transport	11/107	322/18670	2.4066e-06	1.76604e-05	7.27782e-06	DPP4/EGFR/GJA1/HIF1A/IFNG/IL1B/IL6/NOS2/RAF1/SPP1/TNF	11	biological processes
GO:0032350	regulation of hormone metabolic process	5/107	38/18670	2.4299e-06	1.77981e-05	7.33457e-06	HIF1A/IFNG/IL1B/NFKB1/TNF	5	biological processes
GO:0033627	cell adhesion mediated by integrin	6/107	68/18670	2.52392e-06	1.84524e-05	7.60418e-06	DPP4/ICAM1/PIK3CG/PLAU/SERPINE1/CYP1B1	6	biological processes
GO:0030278	regulation of ossification	9/107	203/18670	2.54303e-06	1.85575e-05	7.64749e-06	BCL2/GJA1/HIF1A/IL6/MAPK1/MAPK3/RUNX2/TGFB1/TNF	9	biological processes
GO:1904029	regulation of cyclin-dependent protein kinase activity	7/107	106/18670	2.54828e-06	1.85613e-05	7.64907e-06	AKT1/CASP3/EGFR/SRC/CDKN1A/CCNA2/CCNB1	7	biological processes
GO:0035265	organ growth	9/107	204/18670	2.64783e-06	1.92507e-05	7.93317e-06	AKT1/AR/BCL2/ESR1/GJA1/MAPK1/SOD1/CDK1/CCNB1	9	biological processes
GO:0051188	cofactor biosynthetic process	11/107	326/18670	2.71063e-06	1.96709e-05	8.10632e-06	AKR1A1/APP/FASN/HIF1A/IFNG/MAOB/NFE2L2/SOD1/TP53/INSR/CYP1A1	11	biological processes
GO:0042698	ovulation cycle	6/107	69/18670	2.75152e-06	1.99307e-05	8.21341e-06	AXL/CASP3/EGFR/ESR1/HSPA5/SRC	6	biological processes
GO:0060969	negative regulation of gene silencing	5/107	39/18670	2.77459e-06	2.00401e-05	8.25846e-06	ESR1/PPARG/TERT/TGFB1/TP53	5	biological processes
GO:0042326	negative regulation of phosphorylation	13/107	468/18670	2.77682e-06	2.00401e-05	8.25846e-06	AKT1/CASP3/CAV1/HSPB1/IFNG/IGF1R/IGFBP3/IL1B/IL2/JUN/TGFB1/CDKN1A/CCNB1	13	biological processes
GO:0010506	regulation of autophagy	11/107	327/18670	2.79171e-06	2.01106e-05	8.28752e-06	AKT1/BCL2/CASP3/GSK3B/HIF1A/HMOX1/HSPB1/IFNG/MAPK3/MET/TP53	11	biological processes
GO:0040013	negative regulation of locomotion	12/107	396/18670	2.83646e-06	2.03955e-05	8.40494e-06	AKT1/APEX1/BCL2/CCL2/DPEP1/HMOX1/IGFBP3/NFE2L2/PPARG/SERPINE1/TGFB1/CYP1B1	12	biological processes
GO:0019058	viral life cycle	11/107	328/18670	2.87491e-06	2.06342e-05	8.5033e-06	AXL/BCL2/CAV1/CCL2/CXCL8/DPP4/EGFR/ICAM1/TNF/TOP2A/CDK1	11	biological processes
GO:0051023	regulation of immunoglobulin secretion	4/107	18/18670	2.93306e-06	2.10131e-05	8.65946e-06	CD40LG/IL2/IL6/TNF	4	biological processes
GO:0007004	telomere maintenance via telomerase	6/107	70/18670	2.99556e-06	2.13829e-05	8.81182e-06	MAPK1/MAPK3/TERT/SRC/AURKB/NEK2	6	biological processes
GO:0050766	positive regulation of phagocytosis	6/107	70/18670	2.99556e-06	2.13829e-05	8.81182e-06	CCL2/IFNG/IL1B/PPARG/SOD1/TNF	6	biological processes
GO:0001676	long-chain fatty acid metabolic process	7/107	109/18670	3.07224e-06	2.18904e-05	9.02099e-06	CYP3A4/MAPK3/PTGS1/ALOX5/CYP1B1/ALOX15/CYP1A1	7	biological processes
GO:0042129	regulation of T cell proliferation	8/107	156/18670	3.21305e-06	2.28109e-05	9.40032e-06	CASP3/CD40LG/ERBB2/IL1B/IL2/IL6/IRF1/TGFB1	8	biological processes
GO:0043535	regulation of blood vessel endothelial cell migration	8/107	156/18670	3.21305e-06	2.28109e-05	9.40032e-06	AKT1/HIF1A/HMOX1/HSPB1/NFE2L2/PPARG/TGFB1/VEGFA	8	biological processes
GO:0033559	unsaturated fatty acid metabolic process	7/107	110/18670	3.2657e-06	2.31429e-05	9.53712e-06	IL1B/MAPK3/PTGS1/ALOX5/CYP1B1/ALOX15/CYP1A1	7	biological processes
GO:0072676	lymphocyte migration	7/107	111/18670	3.46922e-06	2.45408e-05	1.01132e-05	AKT1/APP/CCL2/CXCL10/ICAM1/PIK3CG/CXCL11	7	biological processes
GO:0051881	regulation of mitochondrial membrane potential	6/107	72/18670	3.53661e-06	2.49726e-05	1.02911e-05	AKT1/BCL2/BCL2L1/PARP1/SOD1/SRC	6	biological processes
GO:0043900	regulation of multi-organism process	12/107	405/18670	3.5727e-06	2.50889e-05	1.03391e-05	BCL2/CAV1/CXCL8/IFNG/IL1B/JUN/MAPK3/MMP12/NOS2/STAT1/TNF/TOP2A	12	biological processes
GO:0042572	retinol metabolic process	5/107	41/18670	3.57865e-06	2.50889e-05	1.03391e-05	AKR1B1/CYP3A4/AKR1B10/CYP1B1/CYP1A1	5	biological processes
GO:0061028	establishment of endothelial barrier	5/107	41/18670	3.57865e-06	2.50889e-05	1.03391e-05	FASN/ICAM1/IL1B/TNF/VEGFA	5	biological processes
GO:0150077	regulation of neuroinflammatory response	5/107	41/18670	3.57865e-06	2.50889e-05	1.03391e-05	IL1B/IL6/MMP3/MMP9/TNF	5	biological processes
GO:1901617	organic hydroxy compound biosynthetic process	10/107	271/18670	3.58674e-06	2.51008e-05	1.0344e-05	AKR1B1/CYP3A4/FASN/IFNG/IL1B/NFKB1/SOD1/TNF/TP53/ALOX15	10	biological processes
GO:0043279	response to alkaloid	7/107	112/18670	3.68321e-06	2.56566e-05	1.0573e-05	BCL2L1/CASP3/HSPA5/ICAM1/PPARG/RELA/CCNA2	7	biological processes
GO:0010888	negative regulation of lipid storage	4/107	19/18670	3.69884e-06	2.56566e-05	1.0573e-05	IL6/NFKBIA/PPARG/TNF	4	biological processes
GO:0060252	positive regulation of glial cell proliferation	4/107	19/18670	3.69884e-06	2.56566e-05	1.0573e-05	IL1B/IL6/TNF/E2F1	4	biological processes
GO:1902176	negative regulation of oxidative stress-induced intrinsic apoptotic signaling pathway	4/107	19/18670	3.69884e-06	2.56566e-05	1.0573e-05	AKT1/HIF1A/HSPB1/NFE2L2	4	biological processes
GO:1903798	regulation of production of miRNAs involved in gene silencing by miRNA	4/107	19/18670	3.69884e-06	2.56566e-05	1.0573e-05	EGFR/ESR1/TGFB1/TP53	4	biological processes
GO:0045685	regulation of glial cell differentiation	6/107	73/18670	3.83551e-06	2.65577e-05	1.09444e-05	F2/IL6/PPARG/RELA/TGFB1/CDK1	6	biological processes
GO:0045732	positive regulation of protein catabolic process	9/107	214/18670	3.918e-06	2.6988e-05	1.11217e-05	AKT1/CAV1/EGF/GJA1/GSK3B/IFNG/IL1B/NFE2L2/TNF	9	biological processes
GO:0034765	regulation of ion transmembrane transport	13/107	483/18670	3.91828e-06	2.6988e-05	1.11217e-05	ABCB1/AKT1/APP/CAV1/CCL2/CXCL10/F2/GJA1/IFNG/MMP9/PIK3CG/TGFB1/CXCL11	13	biological processes
GO:0070838	divalent metal ion transport	13/107	483/18670	3.91828e-06	2.6988e-05	1.11217e-05	BCL2/CAV1/CCL2/CXCL10/EGF/F2/GJA1/ICAM1/IFNG/PIK3CG/TGFB1/CXCL11/MYLK	13	biological processes
GO:0043270	positive regulation of ion transport	10/107	275/18670	4.08478e-06	2.80855e-05	1.1574e-05	ABCB1/AKT1/CAV1/CCL2/CXCL10/F2/IFNG/IL1B/CXCL11/MYLK	10	biological processes
GO:0002688	regulation of leukocyte chemotaxis	7/107	114/18670	4.14431e-06	2.8445e-05	1.17221e-05	CCL2/CXCL10/CXCL8/IL6/MAPK3/SERPINE1/VEGFA	7	biological processes
GO:0000075	cell cycle checkpoint	9/107	216/18670	4.22676e-06	2.89603e-05	1.19345e-05	BCL2L1/TGFB1/TP53/TOP2A/CDK1/CDKN1A/AURKB/CCNB1/E2F1	9	biological processes
GO:0000723	telomere maintenance	8/107	162/18670	4.25338e-06	2.90919e-05	1.19887e-05	APEX1/MAPK1/MAPK3/PARP1/TERT/SRC/AURKB/NEK2	8	biological processes
GO:1904375	regulation of protein localization to cell periphery	7/107	115/18670	4.3923e-06	2.99898e-05	1.23587e-05	AKT1/AR/BCL2L1/EGFR/IFNG/TGFB1/TNF	7	biological processes
GO:0051170	import into nucleus	8/107	163/18670	4.45187e-06	3.03438e-05	1.25046e-05	AKT1/IFNG/MAPK1/MMP12/NFKBIA/TGFB1/TP53/CDKN1A	8	biological processes
GO:0072511	divalent inorganic cation transport	13/107	489/18670	4.48052e-06	3.04862e-05	1.25633e-05	BCL2/CAV1/CCL2/CXCL10/EGF/F2/GJA1/ICAM1/IFNG/PIK3CG/TGFB1/CXCL11/MYLK	13	biological processes
GO:1904646	cellular response to amyloid-beta	5/107	43/18670	4.55512e-06	3.09401e-05	1.27503e-05	APP/GSK3B/ICAM1/IGF1R/PARP1	5	biological processes
GO:1902993	positive regulation of amyloid precursor protein catabolic process	4/107	20/18670	4.60318e-06	3.12126e-05	1.28626e-05	APP/CASP3/IFNG/TNF	4	biological processes
GO:0007088	regulation of mitotic nuclear division	8/107	164/18670	4.65815e-06	3.14766e-05	1.29714e-05	EGF/IL1A/IL1B/TGFB1/INSR/AURKB/CCNB1/NEK2	8	biological processes
GO:0035821	modification of morphology or physiology of other organism	8/107	164/18670	4.65815e-06	3.14766e-05	1.29714e-05	BCL2L1/CASP8/F2/IFNG/JUN/NOS2/TGFB1/INSR	8	biological processes
GO:0048762	mesenchymal cell differentiation	9/107	219/18670	4.72902e-06	3.19006e-05	1.31461e-05	BCL2/GSK3B/HIF1A/IL1B/IL6/MAPK1/MAPK3/STAT1/TGFB1	9	biological processes
GO:0030522	intracellular receptor signaling pathway	10/107	280/18670	4.79095e-06	3.22629e-05	1.32954e-05	AHR/AR/CASP8/ESR1/NFKBIA/PARP1/PPARG/RELA/SRC/ALOX15	10	biological processes
GO:0001937	negative regulation of endothelial cell proliferation	6/107	76/18670	4.85779e-06	3.25455e-05	1.34119e-05	CAV1/CCL2/GJA1/PPARG/STAT1/TNF	6	biological processes
GO:0046902	regulation of mitochondrial membrane permeability	6/107	76/18670	4.85779e-06	3.25455e-05	1.34119e-05	BCL2/BCL2L1/CASP8/GSK3B/TP53/E2F1	6	biological processes
GO:0061045	negative regulation of wound healing	6/107	76/18670	4.85779e-06	3.25455e-05	1.34119e-05	F2/GJA1/PLAT/PLAU/SERPINE1/CDKN1A	6	biological processes
GO:0050680	negative regulation of epithelial cell proliferation	8/107	165/18670	4.87248e-06	3.25884e-05	1.34296e-05	AR/CAV1/CCL2/GJA1/PPARG/STAT1/TGFB1/TNF	8	biological processes
GO:0002526	acute inflammatory response	9/107	220/18670	4.90745e-06	3.27664e-05	1.35029e-05	F2/F3/ICAM1/IL1A/IL1B/IL6/PIK3CG/PPARG/TNF	9	biological processes
GO:0010822	positive regulation of mitochondrion organization	7/107	117/18670	4.92548e-06	3.27753e-05	1.35066e-05	BCL2/CASP8/GSK3B/HIF1A/MMP9/TP53/E2F1	7	biological processes
GO:1900371	regulation of purine nucleotide biosynthetic process	7/107	117/18670	4.92548e-06	3.27753e-05	1.35066e-05	APP/HIF1A/IFNG/NOS2/PARP1/TP53/INSR	7	biological processes
GO:1901028	regulation of mitochondrial outer membrane permeabilization involved in apoptotic signaling pathway	5/107	44/18670	5.11578e-06	3.3984e-05	1.40047e-05	BCL2/CASP8/GSK3B/TP53/E2F1	5	biological processes
GO:0030808	regulation of nucleotide biosynthetic process	7/107	118/18670	5.21163e-06	3.4504e-05	1.4219e-05	APP/HIF1A/IFNG/NOS2/PARP1/TP53/INSR	7	biological processes
GO:1990266	neutrophil migration	7/107	118/18670	5.21163e-06	3.4504e-05	1.4219e-05	CCL2/CXCL10/CXCL2/CXCL8/IL1B/PIK3CG/CXCL11	7	biological processes
GO:0006278	RNA-dependent DNA biosynthetic process	6/107	77/18670	5.24397e-06	3.46014e-05	1.42591e-05	MAPK1/MAPK3/TERT/SRC/AURKB/NEK2	6	biological processes
GO:0032481	positive regulation of type I interferon production	6/107	77/18670	5.24397e-06	3.46014e-05	1.42591e-05	CHUK/IRF1/MMP12/NFKB1/RELA/STAT1	6	biological processes
GO:0001952	regulation of cell-matrix adhesion	7/107	119/18670	5.51149e-06	3.61841e-05	1.49114e-05	BCL2/GSK3B/MMP12/PLAU/SERPINE1/VEGFA/SRC	7	biological processes
GO:0007173	epidermal growth factor receptor signaling pathway	7/107	119/18670	5.51149e-06	3.61841e-05	1.49114e-05	AKT1/APP/EGF/EGFR/MMP9/TGFB1/SRC	7	biological processes
GO:0051193	regulation of cofactor metabolic process	7/107	119/18670	5.51149e-06	3.61841e-05	1.49114e-05	APP/HIF1A/IFNG/MMP3/NFE2L2/TP53/INSR	7	biological processes
GO:0015980	energy derivation by oxidation of organic compounds	10/107	285/18670	5.60071e-06	3.67085e-05	1.51275e-05	AKT1/CAT/GSK3B/HIF1A/IFNG/NOS2/TP53/INSR/CDK1/CCNB1	10	biological processes
GO:0000271	polysaccharide biosynthetic process	6/107	78/18670	5.65471e-06	3.69203e-05	1.52148e-05	AKT1/EGF/GSK3B/NFKB1/TGFB1/INSR	6	biological processes
GO:0010827	regulation of glucose transmembrane transport	6/107	78/18670	5.65471e-06	3.69203e-05	1.52148e-05	AKT1/IL1B/NFE2L2/TERT/TNF/INSR	6	biological processes
GO:0036499	PERK-mediated unfolded protein response	4/107	21/18670	5.66124e-06	3.69203e-05	1.52148e-05	CCL2/CXCL8/HSPA5/NFE2L2	4	biological processes
GO:0032570	response to progesterone	5/107	45/18670	5.72914e-06	3.72394e-05	1.53463e-05	CAV1/FOS/RELA/TGFB1/SRC	5	biological processes
GO:0048538	thymus development	5/107	45/18670	5.72914e-06	3.72394e-05	1.53463e-05	BCL2/MAPK1/MAPK3/RAF1/SOD1	5	biological processes
GO:0001649	osteoblast differentiation	9/107	225/18670	5.88893e-06	3.82147e-05	1.57482e-05	AKT1/CAT/FASN/GJA1/IGFBP3/IL6/RUNX2/SPP1/TNF	9	biological processes
GO:0043618	regulation of transcription from RNA polymerase II promoter in response to stress	7/107	121/18670	6.15438e-06	3.98715e-05	1.64309e-05	HIF1A/HMOX1/HSPA5/JUN/NFE2L2/TP53/VEGFA	7	biological processes
GO:0006959	humoral immune response	11/107	356/18670	6.28205e-06	4.06315e-05	1.67441e-05	BCL2/CCL2/CXCL10/CXCL2/CXCL8/F2/IFNG/IL1B/IL6/TNF/CXCL11	11	biological processes
GO:0001894	tissue homeostasis	9/107	227/18670	6.3262e-06	4.07809e-05	1.68057e-05	AKR1B1/BCL2/EGFR/HSPB1/IL6/SOD1/SPP1/VEGFA/SRC	9	biological processes
GO:0010883	regulation of lipid storage	5/107	46/18670	6.39864e-06	4.07809e-05	1.68057e-05	IL6/NFKB1/NFKBIA/PPARG/TNF	5	biological processes
GO:0030810	positive regulation of nucleotide biosynthetic process	5/107	46/18670	6.39864e-06	4.07809e-05	1.68057e-05	APP/HIF1A/IFNG/NOS2/INSR	5	biological processes
GO:0033628	regulation of cell adhesion mediated by integrin	5/107	46/18670	6.39864e-06	4.07809e-05	1.68057e-05	DPP4/PIK3CG/PLAU/SERPINE1/CYP1B1	5	biological processes
GO:0060443	mammary gland morphogenesis	5/107	46/18670	6.39864e-06	4.07809e-05	1.68057e-05	AR/CAV1/ESR1/TGFB1/SRC	5	biological processes
GO:0071354	cellular response to interleukin-6	5/107	46/18670	6.39864e-06	4.07809e-05	1.68057e-05	ICAM1/IL6/NFKB1/RELA/STAT1	5	biological processes
GO:0071675	regulation of mononuclear cell migration	5/107	46/18670	6.39864e-06	4.07809e-05	1.68057e-05	CXCL10/MAPK3/SERPINE1/TGFB1/TNF	5	biological processes
GO:1900373	positive regulation of purine nucleotide biosynthetic process	5/107	46/18670	6.39864e-06	4.07809e-05	1.68057e-05	APP/HIF1A/IFNG/NOS2/INSR	5	biological processes
GO:1904036	negative regulation of epithelial cell apoptotic process	5/107	46/18670	6.39864e-06	4.07809e-05	1.68057e-05	HMOX1/ICAM1/NFE2L2/SERPINE1/TERT	5	biological processes
GO:0010594	regulation of endothelial cell migration	9/107	229/18670	6.79102e-06	4.32116e-05	1.78074e-05	AKT1/HIF1A/HMOX1/HSPB1/MET/NFE2L2/PPARG/TGFB1/VEGFA	9	biological processes
GO:0048305	immunoglobulin secretion	4/107	22/18670	6.88882e-06	4.36218e-05	1.79764e-05	CD40LG/IL2/IL6/TNF	4	biological processes
GO:0051000	positive regulation of nitric-oxide synthase activity	4/107	22/18670	6.88882e-06	4.36218e-05	1.79764e-05	AKT1/HIF1A/TERT/TNF	4	biological processes
GO:0090312	positive regulation of protein deacetylation	4/107	22/18670	6.88882e-06	4.36218e-05	1.79764e-05	IFNG/TGFB1/TP53/VEGFA	4	biological processes
GO:0009743	response to carbohydrate	9/107	230/18670	7.03421e-06	4.44044e-05	1.82989e-05	CASP3/CAT/GJA1/HIF1A/ICAM1/IGF1R/IL1B/RAF1/TGFB1	9	biological processes
GO:0032204	regulation of telomere maintenance	6/107	81/18670	7.04634e-06	4.44044e-05	1.82989e-05	MAPK1/MAPK3/PARP1/SRC/AURKB/NEK2	6	biological processes
GO:1902930	regulation of alcohol biosynthetic process	6/107	81/18670	7.04634e-06	4.44044e-05	1.82989e-05	FASN/IFNG/IL1B/NFKB1/SOD1/TNF	6	biological processes
GO:0006953	acute-phase response	5/107	47/18670	7.12789e-06	4.47746e-05	1.84515e-05	F2/IL1A/IL1B/IL6/TNF	5	biological processes
GO:0070849	response to epidermal growth factor	5/107	47/18670	7.12789e-06	4.47746e-05	1.84515e-05	AKT1/EGFR/ERBB2/MAPK1/MAPK3	5	biological processes
GO:0006816	calcium ion transport	12/107	434/18670	7.2191e-06	4.52751e-05	1.86577e-05	BCL2/CAV1/CCL2/CXCL10/EGF/F2/GJA1/ICAM1/PIK3CG/TGFB1/CXCL11/MYLK	12	biological processes
GO:0032200	telomere organization	8/107	175/18670	7.51705e-06	4.69936e-05	1.93659e-05	APEX1/MAPK1/MAPK3/PARP1/TERT/SRC/AURKB/NEK2	8	biological processes
GO:0046165	alcohol biosynthetic process	8/107	175/18670	7.51705e-06	4.69936e-05	1.93659e-05	AKR1B1/CYP3A4/FASN/IFNG/IL1B/NFKB1/SOD1/TNF	8	biological processes
GO:0071158	positive regulation of cell cycle arrest	6/107	82/18670	7.56751e-06	4.72337e-05	1.94649e-05	TGFB1/TP53/CDK1/CDKN1A/CCNB1/E2F1	6	biological processes
GO:0050768	negative regulation of neurogenesis	10/107	295/18670	7.58215e-06	4.725e-05	1.94716e-05	APP/F2/GSK3B/IL1B/IL6/SPP1/TERT/TGFB1/TNF/TP53	10	biological processes
GO:0006805	xenobiotic metabolic process	7/107	125/18670	7.62823e-06	4.73119e-05	1.94971e-05	AHR/CYP3A4/DPEP1/PTGS1/GSTM1/CYP1B1/CYP1A1	7	biological processes
GO:0045471	response to ethanol	7/107	125/18670	7.62823e-06	4.73119e-05	1.94971e-05	CASP8/CAT/ICAM1/IL2/MAOB/SOD1/CDK1	7	biological processes
GO:2000134	negative regulation of G1/S transition of mitotic cell cycle	7/107	125/18670	7.62823e-06	4.73119e-05	1.94971e-05	BCL2/CCL2/TP53/CDK1/CDKN1A/CCNB1/E2F1	7	biological processes
GO:0001774	microglial cell activation	5/107	48/18670	7.92062e-06	4.88169e-05	2.01173e-05	APP/IFNG/IL6/JUN/TNF	5	biological processes
GO:0002269	leukocyte activation involved in inflammatory response	5/107	48/18670	7.92062e-06	4.88169e-05	2.01173e-05	APP/IFNG/IL6/JUN/TNF	5	biological processes
GO:0046850	regulation of bone remodeling	5/107	48/18670	7.92062e-06	4.88169e-05	2.01173e-05	EGFR/GJA1/IL6/SPP1/SRC	5	biological processes
GO:0060324	face development	5/107	48/18670	7.92062e-06	4.88169e-05	2.01173e-05	MAPK1/MAPK3/MMP2/RAF1/TGFB1	5	biological processes
GO:0006869	lipid transport	11/107	365/18670	7.95259e-06	4.89371e-05	2.01668e-05	ABCB1/ABCC1/AKT1/CAV1/EGF/IL1B/NFKB1/NFKBIA/NOS2/PPARG/SPP1	11	biological processes
GO:0042509	regulation of tyrosine phosphorylation of STAT protein	6/107	83/18670	8.1195e-06	4.9886e-05	2.05579e-05	CAV1/FLT3/IFNG/IL2/IL6/TNF	6	biological processes
GO:0002758	innate immune response-activating signal transduction	10/107	298/18670	8.28394e-06	5.07713e-05	2.09227e-05	CASP8/CAV1/CHUK/ESR1/IRF1/NFKB1/NFKBIA/RAF1/RELA/SRC	10	biological processes
GO:0045821	positive regulation of glycolytic process	4/107	23/18670	8.30238e-06	5.07713e-05	2.09227e-05	APP/HIF1A/IFNG/INSR	4	biological processes
GO:0050995	negative regulation of lipid catabolic process	4/107	23/18670	8.30238e-06	5.07713e-05	2.09227e-05	AKT1/IL1B/PIK3CG/TNF	4	biological processes
GO:0032368	regulation of lipid transport	7/107	127/18670	8.46844e-06	5.16259e-05	2.12749e-05	AKT1/EGF/IL1B/NFKB1/NFKBIA/PPARG/SPP1	7	biological processes
GO:0035270	endocrine system development	7/107	127/18670	8.46844e-06	5.16259e-05	2.12749e-05	AKT1/GSK3B/IL6/MAPK1/MAPK3/RAF1/INSR	7	biological processes
GO:0002718	regulation of cytokine production involved in immune response	6/107	84/18670	8.70369e-06	5.29778e-05	2.1832e-05	HMOX1/IL1B/IL6/MAPK3/TGFB1/TNF	6	biological processes
GO:0051205	protein insertion into membrane	5/107	49/18670	8.78067e-06	5.32812e-05	2.1957e-05	BCL2/CASP8/EGFR/TP53/E2F1	5	biological processes
GO:1904707	positive regulation of vascular smooth muscle cell proliferation	5/107	49/18670	8.78067e-06	5.32812e-05	2.1957e-05	JUN/MMP2/MMP9/TERT/TNF	5	biological processes
GO:0007050	cell cycle arrest	9/107	237/18670	8.95507e-06	5.42555e-05	2.23586e-05	CXCL8/IFNG/IRF1/TGFB1/TP53/CDK1/CDKN1A/CCNB1/E2F1	9	biological processes
GO:0043534	blood vessel endothelial cell migration	8/107	180/18670	9.24004e-06	5.58098e-05	2.29991e-05	AKT1/HIF1A/HMOX1/HSPB1/NFE2L2/PPARG/TGFB1/VEGFA	8	biological processes
GO:0071346	cellular response to interferon-gamma	8/107	180/18670	9.24004e-06	5.58098e-05	2.29991e-05	CCL2/ICAM1/IFNG/IRF1/NOS2/PPARG/STAT1/TP53	8	biological processes
GO:0051607	defense response to virus	9/107	238/18670	9.26307e-06	5.5863e-05	2.3021e-05	BCL2/CXCL10/IFNG/IL1B/IL6/IRF1/MMP12/RELA/STAT1	9	biological processes
GO:0034308	primary alcohol metabolic process	6/107	85/18670	9.32147e-06	5.6129e-05	2.31306e-05	AKR1A1/AKR1B1/CYP3A4/AKR1B10/CYP1B1/CYP1A1	6	biological processes
GO:0034754	cellular hormone metabolic process	7/107	129/18670	9.38408e-06	5.64194e-05	2.32503e-05	AKR1B1/CYP3A4/ESR1/SPP1/AKR1B10/CYP1B1/CYP1A1	7	biological processes
GO:0009409	response to cold	5/107	50/18670	9.71204e-06	5.80357e-05	2.39164e-05	CASP8/CXCL10/FOS/NFKBIA/PPARG	5	biological processes
GO:0014009	glial cell proliferation	5/107	50/18670	9.71204e-06	5.80357e-05	2.39164e-05	IL1B/IL6/TERT/TNF/E2F1	5	biological processes
GO:0070741	response to interleukin-6	5/107	50/18670	9.71204e-06	5.80357e-05	2.39164e-05	ICAM1/IL6/NFKB1/RELA/STAT1	5	biological processes
GO:1900087	positive regulation of G1/S transition of mitotic cell cycle	5/107	50/18670	9.71204e-06	5.80357e-05	2.39164e-05	AKT1/APEX1/EGFR/TERT/CYP1A1	5	biological processes
GO:0050663	cytokine secretion	9/107	240/18670	9.90634e-06	5.9003e-05	2.4315e-05	CHUK/IFNG/IL1A/IL1B/MAPK3/MMP12/NOS2/TNF/SRC	9	biological processes
GO:0046697	decidualization	4/107	24/18670	9.919e-06	5.9003e-05	2.4315e-05	GJA1/MAPK1/MAPK3/SPP1	4	biological processes
GO:0071677	positive regulation of mononuclear cell migration	4/107	24/18670	9.919e-06	5.9003e-05	2.4315e-05	CXCL10/SERPINE1/TGFB1/TNF	4	biological processes
GO:0007260	tyrosine phosphorylation of STAT protein	6/107	86/18670	9.97431e-06	5.90635e-05	2.43399e-05	CAV1/FLT3/IFNG/IL2/IL6/TNF	6	biological processes
GO:0070542	response to fatty acid	6/107	86/18670	9.97431e-06	5.90635e-05	2.43399e-05	AKT1/CAT/PPARG/SRC/CCNB1/E2F1	6	biological processes
GO:0090559	regulation of membrane permeability	6/107	86/18670	9.97431e-06	5.90635e-05	2.43399e-05	BCL2/BCL2L1/CASP8/GSK3B/TP53/E2F1	6	biological processes
GO:1902807	negative regulation of cell cycle G1/S phase transition	7/107	131/18670	1.03804e-05	6.13756e-05	2.52927e-05	BCL2/CCL2/TP53/CDK1/CDKN1A/CCNB1/E2F1	7	biological processes
GO:0038061	NIK/NF-kappaB signaling	8/107	183/18670	1.04256e-05	6.14577e-05	2.53266e-05	AKT1/APP/CHUK/EGFR/IL1B/NFKBIA/RELA/TNF	8	biological processes
GO:0043123	positive regulation of I-kappaB kinase/NF-kappaB signaling	8/107	183/18670	1.04256e-05	6.14577e-05	2.53266e-05	AKT1/CASP8/CHUK/GJA1/HMOX1/IL1B/RELA/TNF	8	biological processes
GO:0002690	positive regulation of leukocyte chemotaxis	6/107	87/18670	1.06637e-05	6.2344e-05	2.56918e-05	CXCL10/CXCL8/IL6/MAPK3/SERPINE1/VEGFA	6	biological processes
GO:0045844	positive regulation of striated muscle tissue development	6/107	87/18670	1.06637e-05	6.2344e-05	2.56918e-05	BCL2/GJA1/MAPK1/TGFB1/CDK1/CCNB1	6	biological processes
GO:0048636	positive regulation of muscle organ development	6/107	87/18670	1.06637e-05	6.2344e-05	2.56918e-05	BCL2/GJA1/MAPK1/TGFB1/CDK1/CCNB1	6	biological processes
GO:0051781	positive regulation of cell division	6/107	87/18670	1.06637e-05	6.2344e-05	2.56918e-05	CAT/IL1A/IL1B/TGFB1/VEGFA/AURKB	6	biological processes
GO:0007566	embryo implantation	5/107	51/18670	1.07189e-05	6.2344e-05	2.56918e-05	IL1B/MMP2/MMP9/SOD1/SPP1	5	biological processes
GO:0019369	arachidonic acid metabolic process	5/107	51/18670	1.07189e-05	6.2344e-05	2.56918e-05	MAPK3/PTGS1/CYP1B1/ALOX15/CYP1A1	5	biological processes
GO:0031050	dsRNA processing	5/107	51/18670	1.07189e-05	6.2344e-05	2.56918e-05	EGFR/ESR1/TERT/TGFB1/TP53	5	biological processes
GO:0070918	production of small RNA involved in gene silencing by RNA	5/107	51/18670	1.07189e-05	6.2344e-05	2.56918e-05	EGFR/ESR1/TERT/TGFB1/TP53	5	biological processes
GO:0097366	response to bronchodilator	5/107	51/18670	1.07189e-05	6.2344e-05	2.56918e-05	DPEP1/ICAM1/MMP3/SOD1/CCNA2	5	biological processes
GO:0070098	chemokine-mediated signaling pathway	6/107	88/18670	1.13911e-05	6.60582e-05	2.72224e-05	CCL2/CXCL10/CXCL2/CXCL8/HIF1A/CXCL11	6	biological processes
GO:1901863	positive regulation of muscle tissue development	6/107	88/18670	1.13911e-05	6.60582e-05	2.72224e-05	BCL2/GJA1/MAPK1/TGFB1/CDK1/CCNB1	6	biological processes
GO:0019430	removal of superoxide radicals	4/107	25/18670	1.17564e-05	6.7776e-05	2.79303e-05	NFE2L2/SOD1/SOD3/TNF	4	biological processes
GO:0030813	positive regulation of nucleotide catabolic process	4/107	25/18670	1.17564e-05	6.7776e-05	2.79303e-05	APP/HIF1A/IFNG/INSR	4	biological processes
GO:0051197	positive regulation of coenzyme metabolic process	4/107	25/18670	1.17564e-05	6.7776e-05	2.79303e-05	APP/HIF1A/IFNG/INSR	4	biological processes
GO:0060444	branching involved in mammary gland duct morphogenesis	4/107	25/18670	1.17564e-05	6.7776e-05	2.79303e-05	AR/ESR1/TGFB1/SRC	4	biological processes
GO:0045089	positive regulation of innate immune response	11/107	381/18670	1.18927e-05	6.84614e-05	2.82128e-05	CASP8/CAV1/CHUK/ESR1/IRF1/MMP12/NFKB1/NFKBIA/RAF1/RELA/SRC	11	biological processes
GO:0002697	regulation of immune effector process	12/107	458/18670	1.23895e-05	7.12167e-05	2.93482e-05	CD40LG/F2/HMOX1/IFNG/IL1B/IL2/IL6/MAPK3/MMP12/STAT1/TGFB1/TNF	12	biological processes
GO:0001889	liver development	7/107	135/18670	1.26373e-05	7.25349e-05	2.98914e-05	EGFR/HMOX1/JUN/MET/RELA/TGFB1/CYP1A1	7	biological processes
GO:0006367	transcription initiation from RNA polymerase II promoter	8/107	188/18670	1.26864e-05	7.26044e-05	2.99201e-05	AR/ESR1/PPARG/RUNX2/TP53/CDK1/CDKN1A/CCNB1	8	biological processes
GO:0051783	regulation of nuclear division	8/107	188/18670	1.26864e-05	7.26044e-05	2.99201e-05	EGF/IL1A/IL1B/TGFB1/INSR/AURKB/CCNB1/NEK2	8	biological processes
GO:0031058	positive regulation of histone modification	6/107	90/18670	1.29664e-05	7.36181e-05	3.03378e-05	IL1B/MAPK3/TGFB1/TP53/VEGFA/CCNB1	6	biological processes
GO:0046849	bone remodeling	6/107	90/18670	1.29664e-05	7.36181e-05	3.03378e-05	EGFR/GJA1/IL6/SPP1/TGFB1/SRC	6	biological processes
GO:0000186	activation of MAPKK activity	5/107	53/18670	1.2976e-05	7.36181e-05	3.03378e-05	EGF/EGFR/MAPK1/MAPK3/RAF1	5	biological processes
GO:0043331	response to dsRNA	5/107	53/18670	1.2976e-05	7.36181e-05	3.03378e-05	CAV1/MAPK1/MAPK3/NFKB1/NFKBIA	5	biological processes
GO:0045840	positive regulation of mitotic nuclear division	5/107	53/18670	1.2976e-05	7.36181e-05	3.03378e-05	EGF/IL1A/IL1B/TGFB1/INSR	5	biological processes
GO:0071320	cellular response to cAMP	5/107	53/18670	1.2976e-05	7.36181e-05	3.03378e-05	AHR/APEX1/APP/HSPA5/PIK3CG	5	biological processes
GO:0019318	hexose metabolic process	9/107	249/18670	1.3296e-05	7.53245e-05	3.10411e-05	AKR1A1/AKR1B1/AKT1/GSK3B/IGFBP3/TNF/TP53/INSR/SRC	9	biological processes
GO:0051961	negative regulation of nervous system development	10/107	315/18670	1.34208e-05	7.5922e-05	3.12873e-05	APP/F2/GSK3B/IL1B/IL6/SPP1/TERT/TGFB1/TNF/TP53	10	biological processes
GO:0023061	signal release	12/107	462/18670	1.35107e-05	7.63206e-05	3.14515e-05	DPP4/EGFR/GJA1/GSK3B/HIF1A/IFNG/IL1B/IL6/NOS2/RAF1/SPP1/TNF	12	biological processes
GO:0010951	negative regulation of endopeptidase activity	9/107	250/18670	1.37274e-05	7.70316e-05	3.17445e-05	AKT1/APP/DPEP1/MMP9/RAF1/SERPINE1/VEGFA/SRC/BIRC5	9	biological processes
GO:0071383	cellular response to steroid hormone stimulus	9/107	250/18670	1.37274e-05	7.70316e-05	3.17445e-05	AR/EGFR/ESR1/FLT3/ICAM1/PARP1/PPARG/TGFB1/SRC	9	biological processes
GO:0051899	membrane depolarization	6/107	91/18670	1.38176e-05	7.70316e-05	3.17445e-05	BCL2/CAV1/GJA1/JUN/PARP1/SRC	6	biological processes
GO:0060333	interferon-gamma-mediated signaling pathway	6/107	91/18670	1.38176e-05	7.70316e-05	3.17445e-05	ICAM1/IFNG/IRF1/PPARG/STAT1/TP53	6	biological processes
GO:0030194	positive regulation of blood coagulation	4/107	26/18670	1.38327e-05	7.70316e-05	3.17445e-05	F2/F3/NFE2L2/SERPINE1	4	biological processes
GO:0032800	receptor biosynthetic process	4/107	26/18670	1.38327e-05	7.70316e-05	3.17445e-05	HIF1A/IFNG/PPARG/TNF	4	biological processes
GO:1900048	positive regulation of hemostasis	4/107	26/18670	1.38327e-05	7.70316e-05	3.17445e-05	F2/F3/NFE2L2/SERPINE1	4	biological processes
GO:1900739	regulation of protein insertion into mitochondrial membrane involved in apoptotic signaling pathway	4/107	26/18670	1.38327e-05	7.70316e-05	3.17445e-05	BCL2/CASP8/TP53/E2F1	4	biological processes
GO:1900740	positive regulation of protein insertion into mitochondrial membrane involved in apoptotic signaling pathway	4/107	26/18670	1.38327e-05	7.70316e-05	3.17445e-05	BCL2/CASP8/TP53/E2F1	4	biological processes
GO:1904353	regulation of telomere capping	4/107	26/18670	1.38327e-05	7.70316e-05	3.17445e-05	MAPK1/MAPK3/AURKB/NEK2	4	biological processes
GO:0045637	regulation of myeloid cell differentiation	9/107	251/18670	1.41707e-05	7.87147e-05	3.24381e-05	CASP8/FOS/HIF1A/IFNG/JUN/NFKBIA/STAT1/TGFB1/TNF	9	biological processes
GO:0032210	regulation of telomere maintenance via telomerase	5/107	54/18670	1.42352e-05	7.87147e-05	3.24381e-05	MAPK1/MAPK3/SRC/AURKB/NEK2	5	biological processes
GO:0032655	regulation of interleukin-12 production	5/107	54/18670	1.42352e-05	7.87147e-05	3.24381e-05	CD40LG/IFNG/IRF1/NFKB1/RELA	5	biological processes
GO:0043392	negative regulation of DNA binding	5/107	54/18670	1.42352e-05	7.87147e-05	3.24381e-05	HMOX1/JUN/NFKBIA/E2F1/NEK2	5	biological processes
GO:0097345	mitochondrial outer membrane permeabilization	5/107	54/18670	1.42352e-05	7.87147e-05	3.24381e-05	BCL2/CASP8/GSK3B/TP53/E2F1	5	biological processes
GO:0008584	male gonad development	7/107	138/18670	1.45844e-05	8.04192e-05	3.31406e-05	AR/BCL2/BCL2L1/ESR1/GJA1/ICAM1/INSR	7	biological processes
GO:0061008	hepaticobiliary system development	7/107	138/18670	1.45844e-05	8.04192e-05	3.31406e-05	EGFR/HMOX1/JUN/MET/RELA/TGFB1/CYP1A1	7	biological processes
GO:0045833	negative regulation of lipid metabolic process	6/107	92/18670	1.47134e-05	8.0938e-05	3.33543e-05	AKT1/IL1B/NFKB1/PIK3CG/SOD1/TNF	6	biological processes
GO:0051346	negative regulation of hydrolase activity	12/107	466/18670	1.47197e-05	8.0938e-05	3.33543e-05	AKT1/APP/DPEP1/GSK3B/MMP9/RAF1/SERPINE1/TNF/TP53/VEGFA/SRC/BIRC5	12	biological processes
GO:0002218	activation of innate immune response	10/107	319/18670	1.49669e-05	8.20673e-05	3.38197e-05	CASP8/CAV1/CHUK/ESR1/IRF1/NFKB1/NFKBIA/RAF1/RELA/SRC	10	biological processes
GO:0007204	positive regulation of cytosolic calcium ion concentration	10/107	319/18670	1.49669e-05	8.20673e-05	3.38197e-05	BCL2/CAV1/CXCL10/ESR1/F2/GJA1/IL2/PIK3CG/TGFB1/CXCL11	10	biological processes
GO:0046546	development of primary male sexual characteristics	7/107	139/18670	1.52861e-05	8.37007e-05	3.44929e-05	AR/BCL2/BCL2L1/ESR1/GJA1/ICAM1/INSR	7	biological processes
GO:1901184	regulation of ERBB signaling pathway	6/107	93/18670	1.56555e-05	8.56037e-05	3.52771e-05	AKT1/APP/EGF/EGFR/ERBB2/MMP9	6	biological processes
GO:0035902	response to immobilization stress	4/107	27/18670	1.6167e-05	8.79106e-05	3.62277e-05	FOS/PPARG/TGFB1/CYP1A1	4	biological processes
GO:0050820	positive regulation of coagulation	4/107	27/18670	1.6167e-05	8.79106e-05	3.62277e-05	F2/F3/NFE2L2/SERPINE1	4	biological processes
GO:0071450	cellular response to oxygen radical	4/107	27/18670	1.6167e-05	8.79106e-05	3.62277e-05	NFE2L2/SOD1/SOD3/TNF	4	biological processes
GO:0071451	cellular response to superoxide	4/107	27/18670	1.6167e-05	8.79106e-05	3.62277e-05	NFE2L2/SOD1/SOD3/TNF	4	biological processes
GO:0008286	insulin receptor signaling pathway	7/107	141/18670	1.67735e-05	9.10828e-05	3.7535e-05	AKT1/GSK3B/IGF1R/IL1B/RELA/INSR/SRC	7	biological processes
GO:0006977	DNA damage response, signal transduction by p53 class mediator resulting in cell cycle arrest	5/107	56/18670	1.70383e-05	9.18854e-05	3.78657e-05	TP53/CDK1/CDKN1A/CCNB1/E2F1	5	biological processes
GO:0031295	T cell costimulation	5/107	56/18670	1.70383e-05	9.18854e-05	3.78657e-05	AKT1/CAV1/CD40LG/DPP4/SRC	5	biological processes
GO:0032615	interleukin-12 production	5/107	56/18670	1.70383e-05	9.18854e-05	3.78657e-05	CD40LG/IFNG/IRF1/NFKB1/RELA	5	biological processes
GO:0060688	regulation of morphogenesis of a branching structure	5/107	56/18670	1.70383e-05	9.18854e-05	3.78657e-05	AR/ESR1/TGFB1/TNF/VEGFA	5	biological processes
GO:1903202	negative regulation of oxidative stress-induced cell death	5/107	56/18670	1.70383e-05	9.18854e-05	3.78657e-05	AKT1/HIF1A/HSPB1/MET/NFE2L2	5	biological processes
GO:0006694	steroid biosynthetic process	8/107	196/18670	1.71578e-05	9.24026e-05	3.80789e-05	AKR1B1/CYP3A4/FASN/IFNG/IL1B/NFKB1/SOD1/TNF	8	biological processes
GO:0042100	B cell proliferation	6/107	95/18670	1.76859e-05	9.4986e-05	3.91435e-05	AHR/BCL2/CASP3/CD40LG/IL2/CDKN1A	6	biological processes
GO:0050810	regulation of steroid biosynthetic process	6/107	95/18670	1.76859e-05	9.4986e-05	3.91435e-05	FASN/IFNG/IL1B/NFKB1/SOD1/TNF	6	biological processes
GO:0010952	positive regulation of peptidase activity	8/107	197/18670	1.78e-05	9.54681e-05	3.93422e-05	APP/CASP8/CAV1/F3/MAPK3/PPARG/TNF/CTSD	8	biological processes
GO:0035296	regulation of tube diameter	7/107	143/18670	1.83786e-05	9.81692e-05	4.04553e-05	AKT1/CAV1/EGFR/GJA1/HMOX1/ICAM1/SOD1	7	biological processes
GO:0050880	regulation of blood vessel size	7/107	143/18670	1.83786e-05	9.81692e-05	4.04553e-05	AKT1/CAV1/EGFR/GJA1/HMOX1/ICAM1/SOD1	7	biological processes
GO:0097746	regulation of blood vessel diameter	7/107	143/18670	1.83786e-05	9.81692e-05	4.04553e-05	AKT1/CAV1/EGFR/GJA1/HMOX1/ICAM1/SOD1	7	biological processes
GO:0031294	lymphocyte costimulation	5/107	57/18670	1.8592e-05	9.8638e-05	4.06485e-05	AKT1/CAV1/CD40LG/DPP4/SRC	5	biological processes
GO:0071398	cellular response to fatty acid	5/107	57/18670	1.8592e-05	9.8638e-05	4.06485e-05	AKT1/PPARG/SRC/CCNB1/E2F1	5	biological processes
GO:0072431	signal transduction involved in mitotic G1 DNA damage checkpoint	5/107	57/18670	1.8592e-05	9.8638e-05	4.06485e-05	TP53/CDK1/CDKN1A/CCNB1/E2F1	5	biological processes
GO:1900408	negative regulation of cellular response to oxidative stress	5/107	57/18670	1.8592e-05	9.8638e-05	4.06485e-05	AKT1/HIF1A/HSPB1/MET/NFE2L2	5	biological processes
GO:1902400	intracellular signal transduction involved in G1 DNA damage checkpoint	5/107	57/18670	1.8592e-05	9.8638e-05	4.06485e-05	TP53/CDK1/CDKN1A/CCNB1/E2F1	5	biological processes
GO:0048010	vascular endothelial growth factor receptor signaling pathway	6/107	96/18670	1.87779e-05	9.90917e-05	4.08354e-05	AXL/HIF1A/HSPB1/IL1B/VEGFA/SRC	6	biological processes
GO:2001169	regulation of ATP biosynthetic process	6/107	96/18670	1.87779e-05	9.90917e-05	4.08354e-05	APP/HIF1A/IFNG/PARP1/TP53/INSR	6	biological processes
GO:0042730	fibrinolysis	4/107	28/18670	1.87785e-05	9.90917e-05	4.08354e-05	F2/PLAT/PLAU/SERPINE1	4	biological processes
GO:1902003	regulation of amyloid-beta formation	4/107	28/18670	1.87785e-05	9.90917e-05	4.08354e-05	APP/CASP3/IFNG/TNF	4	biological processes
GO:0016485	protein processing	10/107	328/18670	1.9017e-05	0.000100216	4.12986e-05	CASP3/CASP8/F2/F3/IL1B/PARP1/PLAT/PLAU/SERPINE1/SRC	10	biological processes
GO:0007179	transforming growth factor beta receptor signaling pathway	8/107	199/18670	1.91451e-05	0.000100352	4.13549e-05	CAV1/FOS/HSPA5/JUN/PARP1/TGFB1/TP53/SRC	8	biological processes
GO:0017038	protein import	8/107	199/18670	1.91451e-05	0.000100352	4.13549e-05	AKT1/IFNG/MAPK1/MMP12/NFKBIA/TGFB1/TP53/CDKN1A	8	biological processes
GO:0034341	response to interferon-gamma	8/107	199/18670	1.91451e-05	0.000100352	4.13549e-05	CCL2/ICAM1/IFNG/IRF1/NOS2/PPARG/STAT1/TP53	8	biological processes
GO:0050866	negative regulation of cell activation	8/107	199/18670	1.91451e-05	0.000100352	4.13549e-05	AXL/CASP3/ERBB2/F2/HMOX1/IL2/IRF1/TGFB1	8	biological processes
GO:0035150	regulation of tube size	7/107	144/18670	1.92275e-05	0.000100649	4.14774e-05	AKT1/CAV1/EGFR/GJA1/HMOX1/ICAM1/SOD1	7	biological processes
GO:0010466	negative regulation of peptidase activity	9/107	262/18670	1.99117e-05	0.00010374	4.2751e-05	AKT1/APP/DPEP1/MMP9/RAF1/SERPINE1/VEGFA/SRC/BIRC5	9	biological processes
GO:0043255	regulation of carbohydrate biosynthetic process	6/107	97/18670	1.99236e-05	0.00010374	4.2751e-05	AKT1/EGF/GSK3B/NFKB1/TGFB1/INSR	6	biological processes
GO:1990868	response to chemokine	6/107	97/18670	1.99236e-05	0.00010374	4.2751e-05	CCL2/CXCL10/CXCL2/CXCL8/HIF1A/CXCL11	6	biological processes
GO:1990869	cellular response to chemokine	6/107	97/18670	1.99236e-05	0.00010374	4.2751e-05	CCL2/CXCL10/CXCL2/CXCL8/HIF1A/CXCL11	6	biological processes
GO:0019229	regulation of vasoconstriction	5/107	58/18670	2.02537e-05	0.000105319	4.34018e-05	AKT1/CAV1/EGFR/GJA1/ICAM1	5	biological processes
GO:0140014	mitotic nuclear division	9/107	264/18670	2.11438e-05	0.000109803	4.52493e-05	EGF/IL1A/IL1B/TGFB1/INSR/AURKB/BIRC5/CCNB1/NEK2	9	biological processes
GO:0001660	fever generation	3/107	10/18670	2.13293e-05	0.000110038	4.53463e-05	IL1A/IL1B/TNF	3	biological processes
GO:0030647	aminoglycoside antibiotic metabolic process	3/107	10/18670	2.13293e-05	0.000110038	4.53463e-05	AKR1A1/AKR1B1/AKR1B10	3	biological processes
GO:0110096	cellular response to aldehyde	3/107	10/18670	2.13293e-05	0.000110038	4.53463e-05	AKR1A1/AKR1B1/AKR1B10	3	biological processes
GO:1903799	negative regulation of production of miRNAs involved in gene silencing by miRNA	3/107	10/18670	2.13293e-05	0.000110038	4.53463e-05	ESR1/TGFB1/TP53	3	biological processes
GO:1903800	positive regulation of production of miRNAs involved in gene silencing by miRNA	3/107	10/18670	2.13293e-05	0.000110038	4.53463e-05	EGFR/TGFB1/TP53	3	biological processes
GO:0000303	response to superoxide	4/107	29/18670	2.16872e-05	0.000111591	4.59863e-05	NFE2L2/SOD1/SOD3/TNF	4	biological processes
GO:0010800	positive regulation of peptidyl-threonine phosphorylation	4/107	29/18670	2.16872e-05	0.000111591	4.59863e-05	APP/EGF/MAPK1/TGFB1	4	biological processes
GO:0072413	signal transduction involved in mitotic cell cycle checkpoint	5/107	59/18670	2.20288e-05	0.000112757	4.6467e-05	TP53/CDK1/CDKN1A/CCNB1/E2F1	5	biological processes
GO:1902402	signal transduction involved in mitotic DNA damage checkpoint	5/107	59/18670	2.20288e-05	0.000112757	4.6467e-05	TP53/CDK1/CDKN1A/CCNB1/E2F1	5	biological processes
GO:1902403	signal transduction involved in mitotic DNA integrity checkpoint	5/107	59/18670	2.20288e-05	0.000112757	4.6467e-05	TP53/CDK1/CDKN1A/CCNB1/E2F1	5	biological processes
GO:1902883	negative regulation of response to oxidative stress	5/107	59/18670	2.20288e-05	0.000112757	4.6467e-05	AKT1/HIF1A/HSPB1/MET/NFE2L2	5	biological processes
GO:0044839	cell cycle G2/M phase transition	9/107	266/18670	2.24403e-05	0.000114565	4.7212e-05	ABCB1/APP/TP53/CDK1/CDKN1A/AURKB/CCNA2/CCNB1/NEK2	9	biological processes
GO:0046883	regulation of hormone secretion	9/107	266/18670	2.24403e-05	0.000114565	4.7212e-05	DPP4/EGFR/GJA1/HIF1A/IFNG/IL1B/NOS2/SPP1/TNF	9	biological processes
GO:0051592	response to calcium ion	7/107	148/18670	2.29538e-05	0.000117034	4.82296e-05	CAV1/DPEP1/EGFR/FOS/HSPA5/JUN/ALOX15	7	biological processes
GO:0046324	regulation of glucose import	5/107	60/18670	2.39225e-05	0.0001215	5.00699e-05	AKT1/NFE2L2/TERT/TNF/INSR	5	biological processes
GO:1902110	positive regulation of mitochondrial membrane permeability involved in apoptotic process	5/107	60/18670	2.39225e-05	0.0001215	5.00699e-05	BCL2/CASP8/GSK3B/TP53/E2F1	5	biological processes
GO:1902808	positive regulation of cell cycle G1/S phase transition	5/107	60/18670	2.39225e-05	0.0001215	5.00699e-05	AKT1/APEX1/EGFR/TERT/CYP1A1	5	biological processes
GO:0000305	response to oxygen radical	4/107	30/18670	2.49136e-05	0.000125883	5.18759e-05	NFE2L2/SOD1/SOD3/TNF	4	biological processes
GO:0001844	protein insertion into mitochondrial membrane involved in apoptotic signaling pathway	4/107	30/18670	2.49136e-05	0.000125883	5.18759e-05	BCL2/CASP8/TP53/E2F1	4	biological processes
GO:0042759	long-chain fatty acid biosynthetic process	4/107	30/18670	2.49136e-05	0.000125883	5.18759e-05	CYP3A4/ALOX5/ALOX15/CYP1A1	4	biological processes
GO:0071480	cellular response to gamma radiation	4/107	30/18670	2.49136e-05	0.000125883	5.18759e-05	BCL2L1/HSPA5/TP53/CDKN1A	4	biological processes
GO:0050777	negative regulation of immune response	7/107	150/18670	2.50291e-05	0.000126303	5.20493e-05	HMOX1/IL2/MMP12/PPARG/TGFB1/TNF/ALOX15	7	biological processes
GO:0030073	insulin secretion	8/107	207/18670	2.54126e-05	0.00012791	5.27115e-05	DPP4/GJA1/HIF1A/IFNG/IL1B/NOS2/RAF1/TNF	8	biological processes
GO:0034284	response to monosaccharide	8/107	207/18670	2.54126e-05	0.00012791	5.27115e-05	CASP3/CAT/GJA1/HIF1A/ICAM1/IGF1R/RAF1/TGFB1	8	biological processes
GO:0030888	regulation of B cell proliferation	5/107	61/18670	2.59403e-05	0.0001299	5.35315e-05	AHR/BCL2/CASP3/IL2/CDKN1A	5	biological processes
GO:0045123	cellular extravasation	5/107	61/18670	2.59403e-05	0.0001299	5.35315e-05	CCL2/ICAM1/PIK3CG/SELE/TNF	5	biological processes
GO:0090303	positive regulation of wound healing	5/107	61/18670	2.59403e-05	0.0001299	5.35315e-05	F2/F3/NFE2L2/SERPINE1/MYLK	5	biological processes
GO:2001244	positive regulation of intrinsic apoptotic signaling pathway	5/107	61/18670	2.59403e-05	0.0001299	5.35315e-05	BCL2/BCL2L1/CAV1/SOD1/TP53	5	biological processes
GO:0090276	regulation of peptide hormone secretion	8/107	208/18670	2.63049e-05	0.000131558	5.42148e-05	DPP4/EGFR/GJA1/HIF1A/IFNG/IL1B/NOS2/TNF	8	biological processes
GO:0002367	cytokine production involved in immune response	6/107	102/18670	2.65285e-05	0.000132171	5.44675e-05	HMOX1/IL1B/IL6/MAPK3/TGFB1/TNF	6	biological processes
GO:0010522	regulation of calcium ion transport into cytosol	6/107	102/18670	2.65285e-05	0.000132171	5.44675e-05	BCL2/CAV1/CXCL10/F2/TGFB1/CXCL11	6	biological processes
GO:0098869	cellular oxidant detoxification	6/107	102/18670	2.65285e-05	0.000132171	5.44675e-05	CAT/NFE2L2/PTGS1/SOD1/SOD3/TNF	6	biological processes
GO:1904062	regulation of cation transmembrane transport	10/107	342/18670	2.71841e-05	0.00013496	5.56168e-05	APP/CAV1/CCL2/CXCL10/F2/IFNG/MMP9/PIK3CG/TGFB1/CXCL11	10	biological processes
GO:0006006	glucose metabolic process	8/107	209/18670	2.72233e-05	0.00013496	5.56168e-05	AKR1A1/AKT1/GSK3B/IGFBP3/TNF/TP53/INSR/SRC	8	biological processes
GO:0006914	autophagy	12/107	496/18670	2.72258e-05	0.00013496	5.56168e-05	AKT1/BCL2/CASP3/GSK3B/HIF1A/HMOX1/HSPB1/IFNG/MAPK3/MET/TP53/SRC	12	biological processes
GO:0061919	process utilizing autophagic mechanism	12/107	496/18670	2.72258e-05	0.00013496	5.56168e-05	AKT1/BCL2/CASP3/GSK3B/HIF1A/HMOX1/HSPB1/IFNG/MAPK3/MET/TP53/SRC	12	biological processes
GO:0006913	nucleocytoplasmic transport	10/107	343/18670	2.7868e-05	0.000137969	5.68568e-05	AKT1/GSK3B/IFNG/IL1B/MAPK1/MMP12/NFKBIA/TGFB1/TP53/CDKN1A	10	biological processes
GO:1905269	positive regulation of chromatin organization	6/107	103/18670	2.80395e-05	0.000138644	5.71347e-05	IL1B/MAPK3/TGFB1/TP53/VEGFA/CCNB1	6	biological processes
GO:1902686	mitochondrial outer membrane permeabilization involved in programmed cell death	5/107	62/18670	2.80879e-05	0.000138708	5.71614e-05	BCL2/CASP8/GSK3B/TP53/E2F1	5	biological processes
GO:0050707	regulation of cytokine secretion	8/107	210/18670	2.81685e-05	0.000138932	5.72534e-05	CHUK/IFNG/IL1A/IL1B/MAPK3/MMP12/TNF/SRC	8	biological processes
GO:0090316	positive regulation of intracellular protein transport	7/107	153/18670	2.84302e-05	0.000139759	5.75944e-05	ERBB2/GSK3B/IFNG/IL1B/MAPK1/TGFB1/TP53	7	biological processes
GO:0002675	positive regulation of acute inflammatory response	4/107	31/18670	2.84787e-05	0.000139759	5.75944e-05	IL1B/IL6/PIK3CG/TNF	4	biological processes
GO:0006691	leukotriene metabolic process	4/107	31/18670	2.84787e-05	0.000139759	5.75944e-05	ABCC1/DPEP1/ALOX5/ALOX15	4	biological processes
GO:0045737	positive regulation of cyclin-dependent protein serine/threonine kinase activity	4/107	31/18670	2.84787e-05	0.000139759	5.75944e-05	AKT1/EGFR/SRC/CCNB1	4	biological processes
GO:0043619	regulation of transcription from RNA polymerase II promoter in response to oxidative stress	3/107	11/18670	2.92054e-05	0.000142968	5.89169e-05	HIF1A/HMOX1/NFE2L2	3	biological processes
GO:0051974	negative regulation of telomerase activity	3/107	11/18670	2.92054e-05	0.000142968	5.89169e-05	PPARG/TP53/SRC	3	biological processes
GO:0046822	regulation of nucleocytoplasmic transport	6/107	104/18670	2.96189e-05	0.000144812	5.96766e-05	GSK3B/IFNG/IL1B/MAPK1/TGFB1/TP53	6	biological processes
GO:0051169	nuclear transport	10/107	346/18670	3.00088e-05	0.000146536	6.0387e-05	AKT1/GSK3B/IFNG/IL1B/MAPK1/MMP12/NFKBIA/TGFB1/TP53/CDKN1A	10	biological processes
GO:0002637	regulation of immunoglobulin production	5/107	63/18670	3.03711e-05	0.000147753	6.08887e-05	CD40LG/IL2/IL6/TGFB1/TNF	5	biological processes
GO:0031571	mitotic G1 DNA damage checkpoint	5/107	63/18670	3.03711e-05	0.000147753	6.08887e-05	TP53/CDK1/CDKN1A/CCNB1/E2F1	5	biological processes
GO:0044819	mitotic G1/S transition checkpoint	5/107	63/18670	3.03711e-05	0.000147753	6.08887e-05	TP53/CDK1/CDKN1A/CCNB1/E2F1	5	biological processes
GO:0060485	mesenchyme development	9/107	278/18670	3.17273e-05	0.00015416	6.35289e-05	BCL2/GSK3B/HIF1A/IL1B/IL6/MAPK1/MAPK3/STAT1/TGFB1	9	biological processes
GO:0016051	carbohydrate biosynthetic process	8/107	214/18670	3.22289e-05	0.000156404	6.44537e-05	AKR1A1/AKR1B1/AKT1/EGF/GSK3B/NFKB1/TGFB1/INSR	8	biological processes
GO:0007178	transmembrane receptor protein serine/threonine kinase signaling pathway	10/107	349/18670	3.22893e-05	0.000156503	6.44946e-05	CAV1/FOS/HSPA5/JUN/MAPK3/PARP1/RUNX2/TGFB1/TP53/SRC	10	biological processes
GO:0038128	ERBB2 signaling pathway	4/107	32/18670	3.2404e-05	0.000156672	6.45643e-05	EGF/EGFR/ERBB2/SRC	4	biological processes
GO:0045589	regulation of regulatory T cell differentiation	4/107	32/18670	3.2404e-05	0.000156672	6.45643e-05	IFNG/IL2/IRF1/TGFB1	4	biological processes
GO:0035794	positive regulation of mitochondrial membrane permeability	5/107	64/18670	3.27956e-05	0.000157982	6.51041e-05	BCL2/CASP8/GSK3B/TP53/E2F1	5	biological processes
GO:0044783	G1 DNA damage checkpoint	5/107	64/18670	3.27956e-05	0.000157982	6.51041e-05	TP53/CDK1/CDKN1A/CCNB1/E2F1	5	biological processes
GO:2000378	negative regulation of reactive oxygen species metabolic process	5/107	64/18670	3.27956e-05	0.000157982	6.51041e-05	BCL2/CAV1/HIF1A/MMP3/TP53	5	biological processes
GO:0044774	mitotic DNA integrity checkpoint	6/107	106/18670	3.29923e-05	0.000158735	6.54144e-05	TP53/TOP2A/CDK1/CDKN1A/CCNB1/E2F1	6	biological processes
GO:0010810	regulation of cell-substrate adhesion	8/107	215/18670	3.33172e-05	0.000160102	6.59776e-05	BCL2/GSK3B/MMP12/PLAU/SERPINE1/VEGFA/SRC/ALOX15	8	biological processes
GO:0043271	negative regulation of ion transport	7/107	157/18670	3.35487e-05	0.000161017	6.63548e-05	AKT1/BCL2/CAV1/ICAM1/MAOB/MMP9/TGFB1	7	biological processes
GO:0002699	positive regulation of immune effector process	8/107	216/18670	3.44361e-05	0.000165074	6.80268e-05	HMOX1/IFNG/IL1B/IL2/IL6/MAPK3/TGFB1/TNF	8	biological processes
GO:0062014	negative regulation of small molecule metabolic process	6/107	107/18670	3.4791e-05	0.000166573	6.86442e-05	AKT1/NFKB1/PARP1/SOD1/TGFB1/TP53	6	biological processes
GO:0032409	regulation of transporter activity	9/107	283/18670	3.64627e-05	0.000174279	7.18199e-05	ABCB1/APP/BCL2/CAV1/CCL2/GJA1/IFNG/MMP9/PPARG	9	biological processes
GO:0071156	regulation of cell cycle arrest	6/107	108/18670	3.66677e-05	0.000174279	7.18199e-05	TGFB1/TP53/CDK1/CDKN1A/CCNB1/E2F1	6	biological processes
GO:1904659	glucose transmembrane transport	6/107	108/18670	3.66677e-05	0.000174279	7.18199e-05	AKT1/IL1B/NFE2L2/TERT/TNF/INSR	6	biological processes
GO:0051204	protein insertion into mitochondrial membrane	4/107	33/18670	3.67113e-05	0.000174279	7.18199e-05	BCL2/CASP8/TP53/E2F1	4	biological processes
GO:0060603	mammary gland duct morphogenesis	4/107	33/18670	3.67113e-05	0.000174279	7.18199e-05	AR/ESR1/TGFB1/SRC	4	biological processes
GO:1902692	regulation of neuroblast proliferation	4/107	33/18670	3.67113e-05	0.000174279	7.18199e-05	HIF1A/TGFB1/TP53/VEGFA	4	biological processes
GO:2000352	negative regulation of endothelial cell apoptotic process	4/107	33/18670	3.67113e-05	0.000174279	7.18199e-05	ICAM1/NFE2L2/SERPINE1/TERT	4	biological processes
GO:0002819	regulation of adaptive immune response	7/107	160/18670	3.78656e-05	0.000179109	7.38104e-05	IL1B/IL2/IL6/IRF1/TGFB1/TNF/ALOX15	7	biological processes
GO:0006754	ATP biosynthetic process	7/107	160/18670	3.78656e-05	0.000179109	7.38104e-05	APP/HIF1A/IFNG/PARP1/TGFB1/TP53/INSR	7	biological processes
GO:0046661	male sex differentiation	7/107	160/18670	3.78656e-05	0.000179109	7.38104e-05	AR/BCL2/BCL2L1/ESR1/GJA1/ICAM1/INSR	7	biological processes
GO:0051785	positive regulation of nuclear division	5/107	66/18670	3.80933e-05	0.000179537	7.39867e-05	EGF/IL1A/IL1B/TGFB1/INSR	5	biological processes
GO:1902108	regulation of mitochondrial membrane permeability involved in apoptotic process	5/107	66/18670	3.80933e-05	0.000179537	7.39867e-05	BCL2/CASP8/GSK3B/TP53/E2F1	5	biological processes
GO:1905710	positive regulation of membrane permeability	5/107	66/18670	3.80933e-05	0.000179537	7.39867e-05	BCL2/CASP8/GSK3B/TP53/E2F1	5	biological processes
GO:0006983	ER overload response	3/107	12/18670	3.87782e-05	0.000182327	7.51366e-05	GSK3B/HSPA5/TP53	3	biological processes
GO:0010623	programmed cell death involved in cell development	3/107	12/18670	3.87782e-05	0.000182327	7.51366e-05	BCL2/IL1A/IL1B	3	biological processes
GO:0051480	regulation of cytosolic calcium ion concentration	10/107	357/18670	3.911e-05	0.000183667	7.56888e-05	BCL2/CAV1/CXCL10/ESR1/F2/GJA1/IL2/PIK3CG/TGFB1/CXCL11	10	biological processes
GO:0042391	regulation of membrane potential	11/107	434/18670	3.94467e-05	0.000185027	7.62492e-05	AKT1/APP/BCL2/BCL2L1/CAV1/GJA1/GSK3B/JUN/PARP1/SOD1/SRC	11	biological processes
GO:0016101	diterpenoid metabolic process	6/107	110/18670	4.06646e-05	0.000190512	7.85097e-05	AKR1B1/CYP3A4/EGFR/AKR1B10/CYP1B1/CYP1A1	6	biological processes
GO:0048662	negative regulation of smooth muscle cell proliferation	5/107	67/18670	4.09789e-05	0.000191528	7.8928e-05	HMOX1/IFNG/IGFBP3/PPARG/CDKN1A	5	biological processes
GO:2000573	positive regulation of DNA biosynthetic process	5/107	67/18670	4.09789e-05	0.000191528	7.8928e-05	MAPK1/MAPK3/SRC/AURKB/NEK2	5	biological processes
GO:0032212	positive regulation of telomere maintenance via telomerase	4/107	34/18670	4.14233e-05	0.000192687	7.94058e-05	MAPK1/MAPK3/AURKB/NEK2	4	biological processes
GO:0032660	regulation of interleukin-17 production	4/107	34/18670	4.14233e-05	0.000192687	7.94058e-05	IFNG/IL2/IL6/TGFB1	4	biological processes
GO:0034205	amyloid-beta formation	4/107	34/18670	4.14233e-05	0.000192687	7.94058e-05	APP/CASP3/IFNG/TNF	4	biological processes
GO:0045066	regulatory T cell differentiation	4/107	34/18670	4.14233e-05	0.000192687	7.94058e-05	IFNG/IL2/IRF1/TGFB1	4	biological processes
GO:0035924	cellular response to vascular endothelial growth factor stimulus	5/107	68/18670	4.40309e-05	0.000204091	8.41054e-05	AKT1/FLT3/HSPB1/RELA/VEGFA	5	biological processes
GO:0046323	glucose import	5/107	68/18670	4.40309e-05	0.000204091	8.41054e-05	AKT1/NFE2L2/TERT/TNF/INSR	5	biological processes
GO:0050918	positive chemotaxis	5/107	68/18670	4.40309e-05	0.000204091	8.41054e-05	CXCL10/CXCL8/F3/MET/VEGFA	5	biological processes
GO:0006633	fatty acid biosynthetic process	7/107	164/18670	4.4322e-05	0.000205198	8.45617e-05	CYP3A4/FASN/IL1B/PTGS1/ALOX5/ALOX15/CYP1A1	7	biological processes
GO:0001938	positive regulation of endothelial cell proliferation	6/107	112/18670	4.50037e-05	0.00020762	8.55596e-05	AKT1/F3/HIF1A/HMOX1/JUN/VEGFA	6	biological processes
GO:0008645	hexose transmembrane transport	6/107	112/18670	4.50037e-05	0.00020762	8.55596e-05	AKT1/IL1B/NFE2L2/TERT/TNF/INSR	6	biological processes
GO:0051817	modification of morphology or physiology of other organism involved in symbiotic interaction	6/107	112/18670	4.50037e-05	0.00020762	8.55596e-05	BCL2L1/CASP8/F2/JUN/TGFB1/INSR	6	biological processes
GO:0071695	anatomical structure maturation	7/107	165/18670	4.60698e-05	0.000212289	8.74836e-05	APP/BCL2/GJA1/HIF1A/MMP2/CDKN1A/CCNB1	7	biological processes
GO:0005996	monosaccharide metabolic process	9/107	292/18670	4.65014e-05	0.000213557	8.80064e-05	AKR1A1/AKR1B1/AKT1/GSK3B/IGFBP3/TNF/TP53/INSR/SRC	9	biological processes
GO:0032735	positive regulation of interleukin-12 production	4/107	35/18670	4.65627e-05	0.000213557	8.80064e-05	CD40LG/IFNG/IRF1/RELA	4	biological processes
GO:0071312	cellular response to alkaloid	4/107	35/18670	4.65627e-05	0.000213557	8.80064e-05	BCL2L1/CASP3/ICAM1/CCNA2	4	biological processes
GO:1902991	regulation of amyloid precursor protein catabolic process	4/107	35/18670	4.65627e-05	0.000213557	8.80064e-05	APP/CASP3/IFNG/TNF	4	biological processes
GO:0070227	lymphocyte apoptotic process	5/107	69/18670	4.72558e-05	0.00021647	8.92069e-05	AKT1/HIF1A/IL2/TP53/AURKB	5	biological processes
GO:0046620	regulation of organ growth	6/107	113/18670	4.73081e-05	0.00021647	8.92069e-05	AKT1/GJA1/MAPK1/SOD1/CDK1/CCNB1	6	biological processes
GO:0051146	striated muscle cell differentiation	9/107	293/18670	4.77486e-05	0.000218232	8.99328e-05	AKT1/BCL2/CASP3/CHUK/CXCL10/TGFB1/VEGFA/CDK1/CCNB1	9	biological processes
GO:0005976	polysaccharide metabolic process	6/107	114/18670	4.97061e-05	0.000225995	9.31322e-05	AKT1/EGF/GSK3B/NFKB1/TGFB1/INSR	6	biological processes
GO:0015749	monosaccharide transmembrane transport	6/107	114/18670	4.97061e-05	0.000225995	9.31322e-05	AKT1/IL1B/NFE2L2/TERT/TNF/INSR	6	biological processes
GO:0045446	endothelial cell differentiation	6/107	114/18670	4.97061e-05	0.000225995	9.31322e-05	FASN/ICAM1/IL1B/MET/TNF/VEGFA	6	biological processes
GO:0033209	tumor necrosis factor-mediated signaling pathway	7/107	167/18670	4.97351e-05	0.000225995	9.31322e-05	CASP8/CD40LG/CHUK/NFKBIA/RELA/STAT1/TNF	7	biological processes
GO:0035051	cardiocyte differentiation	7/107	167/18670	4.97351e-05	0.000225995	9.31322e-05	EGFR/MAPK1/MAPK3/TGFB1/VEGFA/CDK1/CCNB1	7	biological processes
GO:0033127	regulation of histone phosphorylation	3/107	13/18670	5.02015e-05	0.000227325	9.36801e-05	IL1B/MAPK3/CCNB1	3	biological processes
GO:1901550	regulation of endothelial cell development	3/107	13/18670	5.02015e-05	0.000227325	9.36801e-05	IL1B/TNF/VEGFA	3	biological processes
GO:1903140	regulation of establishment of endothelial barrier	3/107	13/18670	5.02015e-05	0.000227325	9.36801e-05	IL1B/TNF/VEGFA	3	biological processes
GO:0072091	regulation of stem cell proliferation	5/107	70/18670	5.06605e-05	0.000229139	9.44277e-05	HIF1A/TERT/TGFB1/TP53/VEGFA	5	biological processes
GO:0051302	regulation of cell division	7/107	168/18670	5.16555e-05	0.00023313	9.60723e-05	BCL2L1/CAT/IL1A/IL1B/TGFB1/VEGFA/AURKB	7	biological processes
GO:0050890	cognition	9/107	296/18670	5.16615e-05	0.00023313	9.60723e-05	APP/CASP3/EGFR/FOS/HIF1A/JUN/MAPK1/TNF/INSR	9	biological processes
GO:0030224	monocyte differentiation	4/107	36/18670	5.21528e-05	0.000233735	9.63216e-05	FASN/JUN/PPARG/VEGFA	4	biological processes
GO:0051973	positive regulation of telomerase activity	4/107	36/18670	5.21528e-05	0.000233735	9.63216e-05	MAPK1/MAPK3/AURKB/NEK2	4	biological processes
GO:0090218	positive regulation of lipid kinase activity	4/107	36/18670	5.21528e-05	0.000233735	9.63216e-05	F2/FLT3/TGFB1/SRC	4	biological processes
GO:0097242	amyloid-beta clearance	4/107	36/18670	5.21528e-05	0.000233735	9.63216e-05	IFNG/IGF1R/TNF/INSR	4	biological processes
GO:1903131	mononuclear cell differentiation	4/107	36/18670	5.21528e-05	0.000233735	9.63216e-05	FASN/JUN/PPARG/VEGFA	4	biological processes
GO:2001171	positive regulation of ATP biosynthetic process	4/107	36/18670	5.21528e-05	0.000233735	9.63216e-05	APP/HIF1A/IFNG/INSR	4	biological processes
GO:0030307	positive regulation of cell growth	7/107	169/18670	5.36363e-05	0.000239563	9.87233e-05	AKT1/BCL2/EGFR/ERBB2/F2/IL2/VEGFA	7	biological processes
GO:0038095	Fc-epsilon receptor signaling pathway	7/107	169/18670	5.36363e-05	0.000239563	9.87233e-05	CHUK/FOS/JUN/MAPK1/MAPK3/NFKB1/RELA	7	biological processes
GO:0045619	regulation of lymphocyte differentiation	7/107	169/18670	5.36363e-05	0.000239563	9.87233e-05	AXL/ERBB2/IFNG/IL2/IRF1/SOD1/TGFB1	7	biological processes
GO:0042531	positive regulation of tyrosine phosphorylation of STAT protein	5/107	71/18670	5.42516e-05	0.000241762	9.96293e-05	FLT3/IFNG/IL2/IL6/TNF	5	biological processes
GO:0071479	cellular response to ionizing radiation	5/107	71/18670	5.42516e-05	0.000241762	9.96293e-05	BCL2L1/HSPA5/TGFB1/TP53/CDKN1A	5	biological processes
GO:0034219	carbohydrate transmembrane transport	6/107	116/18670	5.4794e-05	0.000243901	0.000100511	AKT1/IL1B/NFE2L2/TERT/TNF/INSR	6	biological processes
GO:0006164	purine nucleotide biosynthetic process	9/107	300/18670	5.72974e-05	0.000254171	0.000104743	APP/FASN/HIF1A/IFNG/NOS2/PARP1/TGFB1/TP53/INSR	9	biological processes
GO:0002761	regulation of myeloid leukocyte differentiation	6/107	117/18670	5.74895e-05	0.000254171	0.000104743	CASP8/FOS/IFNG/JUN/TGFB1/TNF	6	biological processes
GO:0010906	regulation of glucose metabolic process	6/107	117/18670	5.74895e-05	0.000254171	0.000104743	AKT1/GSK3B/IGFBP3/TP53/INSR/SRC	6	biological processes
GO:0060147	regulation of posttranscriptional gene silencing	6/107	117/18670	5.74895e-05	0.000254171	0.000104743	EGFR/ESR1/PPARG/TERT/TGFB1/TP53	6	biological processes
GO:0060966	regulation of gene silencing by RNA	6/107	117/18670	5.74895e-05	0.000254171	0.000104743	EGFR/ESR1/PPARG/TERT/TGFB1/TP53	6	biological processes
GO:1901222	regulation of NIK/NF-kappaB signaling	6/107	117/18670	5.74895e-05	0.000254171	0.000104743	APP/EGFR/IL1B/NFKBIA/RELA/TNF	6	biological processes
GO:0009206	purine ribonucleoside triphosphate biosynthetic process	7/107	171/18670	5.77846e-05	0.000255188	0.000105163	APP/HIF1A/IFNG/PARP1/TGFB1/TP53/INSR	7	biological processes
GO:0014037	Schwann cell differentiation	4/107	37/18670	5.82174e-05	0.000256235	0.000105594	AKT1/RELA/SOD1/CDK1	4	biological processes
GO:0014912	negative regulation of smooth muscle cell migration	4/107	37/18670	5.82174e-05	0.000256235	0.000105594	APEX1/IGFBP3/NFE2L2/SERPINE1	4	biological processes
GO:1904358	positive regulation of telomere maintenance via telomere lengthening	4/107	37/18670	5.82174e-05	0.000256235	0.000105594	MAPK1/MAPK3/AURKB/NEK2	4	biological processes
GO:0009145	purine nucleoside triphosphate biosynthetic process	7/107	172/18670	5.99553e-05	0.000263588	0.000108624	APP/HIF1A/IFNG/PARP1/TGFB1/TP53/INSR	7	biological processes
GO:0043627	response to estrogen	5/107	73/18670	6.20217e-05	0.000271155	0.000111742	CAV1/ESR1/HMOX1/MAPK1/PPARG	5	biological processes
GO:0061844	antimicrobial humoral immune response mediated by antimicrobial peptide	5/107	73/18670	6.20217e-05	0.000271155	0.000111742	CXCL10/CXCL2/CXCL8/F2/CXCL11	5	biological processes
GO:0072401	signal transduction involved in DNA integrity checkpoint	5/107	73/18670	6.20217e-05	0.000271155	0.000111742	TP53/CDK1/CDKN1A/CCNB1/E2F1	5	biological processes
GO:0072422	signal transduction involved in DNA damage checkpoint	5/107	73/18670	6.20217e-05	0.000271155	0.000111742	TP53/CDK1/CDKN1A/CCNB1/E2F1	5	biological processes
GO:1903524	positive regulation of blood circulation	5/107	73/18670	6.20217e-05	0.000271155	0.000111742	AKT1/CAV1/EGFR/GJA1/ICAM1	5	biological processes
GO:0001659	temperature homeostasis	7/107	173/18670	6.21922e-05	0.000271296	0.0001118	CAV1/GJA1/IGF1R/IL1A/IL1B/TNF/VEGFA	7	biological processes
GO:0010469	regulation of signaling receptor activity	7/107	173/18670	6.21922e-05	0.000271296	0.0001118	APP/CCL2/EGF/IFNG/PLAU/SERPINE1/SRC	7	biological processes
GO:0006469	negative regulation of protein kinase activity	8/107	235/18670	6.24782e-05	0.000272241	0.00011219	AKT1/CASP3/CAV1/HSPB1/IFNG/IGF1R/IL1B/CDKN1A	8	biological processes
GO:0045591	positive regulation of regulatory T cell differentiation	3/107	14/18670	6.36264e-05	0.000276324	0.000113873	IFNG/IL2/TGFB1	3	biological processes
GO:0048308	organelle inheritance	3/107	14/18670	6.36264e-05	0.000276324	0.000113873	MAPK1/MAPK3/CDK1	3	biological processes
GO:0048313	Golgi inheritance	3/107	14/18670	6.36264e-05	0.000276324	0.000113873	MAPK1/MAPK3/CDK1	3	biological processes
GO:0006874	cellular calcium ion homeostasis	11/107	458/18670	6.40597e-05	0.000277899	0.000114521	APP/BCL2/CAV1/CXCL10/ESR1/F2/GJA1/IL2/PIK3CG/TGFB1/CXCL11	11	biological processes
GO:0032620	interleukin-17 production	4/107	38/18670	6.47806e-05	0.00027979	0.000115301	IFNG/IL2/IL6/TGFB1	4	biological processes
GO:0046326	positive regulation of glucose import	4/107	38/18670	6.47806e-05	0.00027979	0.000115301	AKT1/NFE2L2/TERT/INSR	4	biological processes
GO:0048009	insulin-like growth factor receptor signaling pathway	4/107	38/18670	6.47806e-05	0.00027979	0.000115301	AKT1/AR/IGF1R/IGFBP3	4	biological processes
GO:2000279	negative regulation of DNA biosynthetic process	4/107	38/18670	6.47806e-05	0.00027979	0.000115301	GJA1/PPARG/TP53/SRC	4	biological processes
GO:0046034	ATP metabolic process	9/107	305/18670	6.50644e-05	0.000280707	0.000115678	APP/HIF1A/IFNG/PARP1/TGFB1/TP53/INSR/CDK1/CCNB1	9	biological processes
GO:0072395	signal transduction involved in cell cycle checkpoint	5/107	74/18670	6.62149e-05	0.000284435	0.000117215	TP53/CDK1/CDKN1A/CCNB1/E2F1	5	biological processes
GO:1903036	positive regulation of response to wounding	5/107	74/18670	6.62149e-05	0.000284435	0.000117215	F2/F3/NFE2L2/SERPINE1/MYLK	5	biological processes
GO:0006721	terpenoid metabolic process	6/107	120/18670	6.62184e-05	0.000284435	0.000117215	AKR1B1/CYP3A4/EGFR/AKR1B10/CYP1B1/CYP1A1	6	biological processes
GO:0072089	stem cell proliferation	6/107	120/18670	6.62184e-05	0.000284435	0.000117215	ABCB1/HIF1A/TERT/TGFB1/TP53/VEGFA	6	biological processes
GO:0002695	negative regulation of leukocyte activation	7/107	175/18670	6.68711e-05	0.000286925	0.000118241	AXL/CASP3/ERBB2/HMOX1/IL2/IRF1/TGFB1	7	biological processes
GO:0050796	regulation of insulin secretion	7/107	176/18670	6.93163e-05	0.000296921	0.00012236	DPP4/GJA1/HIF1A/IFNG/IL1B/NOS2/TNF	7	biological processes
GO:0046718	viral entry into host cell	6/107	121/18670	6.93522e-05	0.000296921	0.00012236	AXL/CAV1/DPP4/EGFR/ICAM1/CDK1	6	biological processes
GO:0007422	peripheral nervous system development	5/107	75/18670	7.06235e-05	0.000302035	0.000124468	AKT1/ERBB2/RELA/SOD1/CDK1	5	biological processes
GO:0009201	ribonucleoside triphosphate biosynthetic process	7/107	177/18670	7.1834e-05	0.000306352	0.000126247	APP/HIF1A/IFNG/PARP1/TGFB1/TP53/INSR	7	biological processes
GO:0019048	modulation by virus of host morphology or physiology	4/107	39/18670	7.1867e-05	0.000306352	0.000126247	BCL2L1/CASP8/TGFB1/INSR	4	biological processes
GO:0033146	regulation of intracellular estrogen receptor signaling pathway	4/107	39/18670	7.1867e-05	0.000306352	0.000126247	AR/ESR1/PARP1/SRC	4	biological processes
GO:0034101	erythrocyte homeostasis	6/107	122/18670	7.26032e-05	0.000309154	0.000127402	AXL/CASP3/HIF1A/HMOX1/STAT1/VEGFA	6	biological processes
GO:0038093	Fc receptor signaling pathway	8/107	241/18670	7.4537e-05	0.000317045	0.000130653	CHUK/FOS/JUN/MAPK1/MAPK3/NFKB1/RELA/SRC	8	biological processes
GO:0009165	nucleotide biosynthetic process	10/107	386/18670	7.5152e-05	0.000319314	0.000131589	APP/FASN/HIF1A/IFNG/MAPK1/NOS2/PARP1/TGFB1/TP53/INSR	10	biological processes
GO:0042310	vasoconstriction	5/107	76/18670	7.52549e-05	0.000319406	0.000131626	AKT1/CAV1/EGFR/GJA1/ICAM1	5	biological processes
GO:0051928	positive regulation of calcium ion transport	6/107	123/18670	7.59747e-05	0.000322113	0.000132742	CAV1/CCL2/CXCL10/F2/CXCL11/MYLK	6	biological processes
GO:0030730	sequestering of triglyceride	3/107	15/18670	7.92016e-05	0.000333632	0.000137489	IL1B/PPARG/TNF	3	biological processes
GO:0034349	glial cell apoptotic process	3/107	15/18670	7.92016e-05	0.000333632	0.000137489	CASP3/CCL2/TP53	3	biological processes
GO:0045410	positive regulation of interleukin-6 biosynthetic process	3/107	15/18670	7.92016e-05	0.000333632	0.000137489	APP/IL1B/TNF	3	biological processes
GO:0051044	positive regulation of membrane protein ectodomain proteolysis	3/107	15/18670	7.92016e-05	0.000333632	0.000137489	IFNG/IL1B/TNF	3	biological processes
GO:0051770	positive regulation of nitric-oxide synthase biosynthetic process	3/107	15/18670	7.92016e-05	0.000333632	0.000137489	CCL2/IFNG/STAT1	3	biological processes
GO:2001028	positive regulation of endothelial cell chemotaxis	3/107	15/18670	7.92016e-05	0.000333632	0.000137489	HSPB1/MET/VEGFA	3	biological processes
GO:0072522	purine-containing compound biosynthetic process	9/107	313/18670	7.93322e-05	0.000333821	0.000137567	APP/FASN/HIF1A/IFNG/NOS2/PARP1/TGFB1/TP53/INSR	9	biological processes
GO:0019218	regulation of steroid metabolic process	6/107	124/18670	7.947e-05	0.000333821	0.000137567	FASN/IFNG/IL1B/NFKB1/SOD1/TNF	6	biological processes
GO:0045124	regulation of bone resorption	4/107	40/18670	7.95015e-05	0.000333821	0.000137567	EGFR/IL6/SPP1/SRC	4	biological processes
GO:1905330	regulation of morphogenesis of an epithelium	7/107	180/18670	7.98395e-05	0.000334882	0.000138004	AR/CXCL10/ESR1/STAT1/TGFB1/TNF/VEGFA	7	biological processes
GO:0048678	response to axon injury	5/107	77/18670	8.01168e-05	0.000335329	0.000138188	BCL2/JUN/SOD1/SPP1/CDK1	5	biological processes
GO:1901224	positive regulation of NIK/NF-kappaB signaling	5/107	77/18670	8.01168e-05	0.000335329	0.000138188	APP/EGFR/IL1B/RELA/TNF	5	biological processes
GO:1901293	nucleoside phosphate biosynthetic process	10/107	390/18670	8.18473e-05	0.000342207	0.000141023	APP/FASN/HIF1A/IFNG/MAPK1/NOS2/PARP1/TGFB1/TP53/INSR	10	biological processes
GO:0055074	calcium ion homeostasis	11/107	471/18670	8.22146e-05	0.000343377	0.000141505	APP/BCL2/CAV1/CXCL10/ESR1/F2/GJA1/IL2/PIK3CG/TGFB1/CXCL11	11	biological processes
GO:0002285	lymphocyte activation involved in immune response	7/107	181/18670	8.26644e-05	0.000344523	0.000141977	CD40LG/ICAM1/IFNG/IL2/IL6/TGFB1/TP53	7	biological processes
GO:0022408	negative regulation of cell-cell adhesion	7/107	181/18670	8.26644e-05	0.000344523	0.000141977	AKT1/CASP3/ERBB2/IL2/IRF1/TGFB1/VEGFA	7	biological processes
GO:0031016	pancreas development	5/107	78/18670	8.52169e-05	0.000354784	0.000146206	AKT1/GSK3B/IL6/MET/INSR	5	biological processes
GO:0008217	regulation of blood pressure	7/107	182/18670	8.55703e-05	0.000355878	0.000146656	AR/GJA1/HMOX1/NOS2/PPARG/PTGS1/SOD1	7	biological processes
GO:0032479	regulation of type I interferon production	6/107	126/18670	8.68449e-05	0.000360797	0.000148684	CHUK/IRF1/MMP12/NFKB1/RELA/STAT1	6	biological processes
GO:0000086	G2/M transition of mitotic cell cycle	8/107	247/18670	8.84706e-05	0.000366754	0.000151138	ABCB1/APP/CDK1/CDKN1A/AURKB/CCNA2/CCNB1/NEK2	8	biological processes
GO:0009127	purine nucleoside monophosphate biosynthetic process	7/107	183/18670	8.8559e-05	0.000366754	0.000151138	APP/HIF1A/IFNG/PARP1/TGFB1/TP53/INSR	7	biological processes
GO:0009168	purine ribonucleoside monophosphate biosynthetic process	7/107	183/18670	8.8559e-05	0.000366754	0.000151138	APP/HIF1A/IFNG/PARP1/TGFB1/TP53/INSR	7	biological processes
GO:0006110	regulation of glycolytic process	5/107	79/18670	9.05632e-05	0.000374659	0.000154396	APP/HIF1A/IFNG/TP53/INSR	5	biological processes
GO:0010639	negative regulation of organelle organization	10/107	395/18670	9.09239e-05	0.000375635	0.000154798	AKT1/BCL2L1/MET/PARP1/TP53/SRC/TOP2A/AURKB/CCNB1/NEK2	10	biological processes
GO:1901991	negative regulation of mitotic cell cycle phase transition	8/107	248/18670	9.09905e-05	0.000375635	0.000154798	BCL2/CCL2/TP53/CDK1/CDKN1A/AURKB/CCNB1/E2F1	8	biological processes
GO:0048639	positive regulation of developmental growth	7/107	184/18670	9.16323e-05	0.00037749	0.000155563	AKT1/BCL2/MAPK1/VEGFA/INSR/CDK1/CCNB1	7	biological processes
GO:0050864	regulation of B cell activation	7/107	184/18670	9.16323e-05	0.00037749	0.000155563	AHR/BCL2/CASP3/IL2/IL6/TGFB1/CDKN1A	7	biological processes
GO:0045926	negative regulation of growth	8/107	249/18670	9.35695e-05	0.000384664	0.000158519	BCL2/GJA1/HIF1A/PPARG/SPP1/TGFB1/TP53/CDKN1A	8	biological processes
GO:0071560	cellular response to transforming growth factor beta stimulus	8/107	249/18670	9.35695e-05	0.000384664	0.000158519	CAV1/FOS/HSPA5/JUN/PARP1/TGFB1/TP53/SRC	8	biological processes
GO:0002576	platelet degranulation	6/107	128/18670	9.4755e-05	0.00038766	0.000159754	APP/EGF/SERPINE1/SOD1/TGFB1/VEGFA	6	biological processes
GO:0032606	type I interferon production	6/107	128/18670	9.4755e-05	0.00038766	0.000159754	CHUK/IRF1/MMP12/NFKB1/RELA/STAT1	6	biological processes
GO:0034763	negative regulation of transmembrane transport	6/107	128/18670	9.4755e-05	0.00038766	0.000159754	AKT1/CAV1/IL1B/MMP9/TGFB1/TNF	6	biological processes
GO:0051604	protein maturation	10/107	397/18670	9.47867e-05	0.00038766	0.000159754	CASP3/CASP8/F2/F3/IL1B/PARP1/PLAT/PLAU/SERPINE1/SRC	10	biological processes
GO:0046328	regulation of JNK cascade	7/107	185/18670	9.4792e-05	0.00038766	0.000159754	AKT1/APP/CD40LG/EGFR/IGF1R/IL1B/TNF	7	biological processes
GO:0042149	cellular response to glucose starvation	4/107	42/18670	9.65163e-05	0.000394301	0.00016249	BCL2/HSPA5/NFE2L2/TP53	4	biological processes
GO:0002070	epithelial cell maturation	3/107	16/18670	9.70727e-05	0.00039534	0.000162918	GJA1/HIF1A/CDKN1A	3	biological processes
GO:0034116	positive regulation of heterotypic cell-cell adhesion	3/107	16/18670	9.70727e-05	0.00039534	0.000162918	IL1B/TNF/ALOX15	3	biological processes
GO:0071732	cellular response to nitric oxide	3/107	16/18670	9.70727e-05	0.00039534	0.000162918	DPEP1/MMP3/CCNA2	3	biological processes
GO:0030308	negative regulation of cell growth	7/107	186/18670	9.804e-05	0.000398865	0.000164371	BCL2/GJA1/PPARG/SPP1/TGFB1/TP53/CDKN1A	7	biological processes
GO:1903038	negative regulation of leukocyte cell-cell adhesion	6/107	129/18670	9.89195e-05	0.000402027	0.000165674	AKT1/CASP3/ERBB2/IL2/IRF1/TGFB1	6	biological processes
GO:0030811	regulation of nucleotide catabolic process	5/107	81/18670	0.000102027	0.000414227	0.000170702	APP/HIF1A/IFNG/TP53/INSR	5	biological processes
GO:0034248	regulation of cellular amide metabolic process	11/107	483/18670	0.000102724	0.000416625	0.00017169	AKT1/APP/CASP3/ERBB2/HSPB1/IFNG/IL6/MAPK1/MAPK3/NFE2L2/TNF	11	biological processes
GO:0050671	positive regulation of lymphocyte proliferation	6/107	130/18670	0.000103228	0.000418239	0.000172355	BCL2/CD40LG/IL1B/IL2/IL6/CDKN1A	6	biological processes
GO:2000027	regulation of animal organ morphogenesis	8/107	253/18670	0.0001045	0.000422957	0.000174299	AR/BCL2/ESR1/RUNX2/STAT1/TGFB1/TNF/VEGFA	8	biological processes
GO:0009142	nucleoside triphosphate biosynthetic process	7/107	188/18670	0.000104808	0.000423766	0.000174633	APP/HIF1A/IFNG/PARP1/TGFB1/TP53/INSR	7	biological processes
GO:0032459	regulation of protein oligomerization	4/107	43/18670	0.000105948	0.000427495	0.00017617	MMP1/MMP3/TP53/SRC	4	biological processes
GO:0045746	negative regulation of Notch signaling pathway	4/107	43/18670	0.000105948	0.000427495	0.00017617	AKT1/EGF/EGFR/NFKBIA	4	biological processes
GO:0032946	positive regulation of mononuclear cell proliferation	6/107	131/18670	0.000107685	0.000434056	0.000178874	BCL2/CD40LG/IL1B/IL2/IL6/CDKN1A	6	biological processes
GO:0071559	response to transforming growth factor beta	8/107	255/18670	0.00011035	0.000444343	0.000183112	CAV1/FOS/HSPA5/JUN/PARP1/TGFB1/TP53/SRC	8	biological processes
GO:0045598	regulation of fat cell differentiation	6/107	132/18670	0.000112293	0.000451704	0.000186146	AKT1/IL6/PPARG/TGFB1/TNF/E2F1	6	biological processes
GO:0007611	learning or memory	8/107	256/18670	0.000113375	0.000455589	0.000187747	APP/CASP3/EGFR/FOS/HIF1A/JUN/MAPK1/INSR	8	biological processes
GO:0071277	cellular response to calcium ion	5/107	83/18670	0.000114573	0.000459464	0.000189344	DPEP1/FOS/HSPA5/JUN/ALOX15	5	biological processes
GO:2000106	regulation of leukocyte apoptotic process	5/107	83/18670	0.000114573	0.000459464	0.000189344	AXL/HIF1A/IL2/TP53/AURKB	5	biological processes
GO:0071478	cellular response to radiation	7/107	191/18670	0.00011567	0.000462008	0.000190392	BCL2L1/HSPA5/PARP1/TGFB1/TP53/CDKN1A/AURKB	7	biological processes
GO:0010828	positive regulation of glucose transmembrane transport	4/107	44/18670	0.000116031	0.000462008	0.000190392	AKT1/NFE2L2/TERT/INSR	4	biological processes
GO:0032965	regulation of collagen biosynthetic process	4/107	44/18670	0.000116031	0.000462008	0.000190392	F2/IL6/PPARG/TGFB1	4	biological processes
GO:0042987	amyloid precursor protein catabolic process	4/107	44/18670	0.000116031	0.000462008	0.000190392	APP/CASP3/IFNG/TNF	4	biological processes
GO:0061756	leukocyte adhesion to vascular endothelial cell	4/107	44/18670	0.000116031	0.000462008	0.000190392	ICAM1/RELA/SELE/TNF	4	biological processes
GO:0070266	necroptotic process	4/107	44/18670	0.000116031	0.000462008	0.000190392	CASP8/CAV1/TNF/TP53	4	biological processes
GO:0090311	regulation of protein deacetylation	4/107	44/18670	0.000116031	0.000462008	0.000190392	IFNG/TGFB1/TP53/VEGFA	4	biological processes
GO:0000280	nuclear division	10/107	407/18670	0.000116258	0.000462442	0.000190571	EGF/IL1A/IL1B/TGFB1/INSR/TOP2A/AURKB/BIRC5/CCNB1/NEK2	10	biological processes
GO:0033673	negative regulation of kinase activity	8/107	257/18670	0.000116468	0.000462696	0.000190676	AKT1/CASP3/CAV1/HSPB1/IFNG/IGF1R/IL1B/CDKN1A	8	biological processes
GO:0010224	response to UV-B	3/107	17/18670	0.000117383	0.000462696	0.000190676	BCL2/RELA/CDKN1A	3	biological processes
GO:0010715	regulation of extracellular matrix disassembly	3/107	17/18670	0.000117383	0.000462696	0.000190676	DPP4/IL6/TGFB1	3	biological processes
GO:0031649	heat generation	3/107	17/18670	0.000117383	0.000462696	0.000190676	IL1A/IL1B/TNF	3	biological processes
GO:0032740	positive regulation of interleukin-17 production	3/107	17/18670	0.000117383	0.000462696	0.000190676	IL2/IL6/TGFB1	3	biological processes
GO:0050665	hydrogen peroxide biosynthetic process	3/107	17/18670	0.000117383	0.000462696	0.000190676	MAOB/SOD1/CYP1A1	3	biological processes
GO:1904996	positive regulation of leukocyte adhesion to vascular endothelial cell	3/107	17/18670	0.000117383	0.000462696	0.000190676	ICAM1/RELA/TNF	3	biological processes
GO:2000641	regulation of early endosome to late endosome transport	3/107	17/18670	0.000117383	0.000462696	0.000190676	MAPK1/MAPK3/SRC	3	biological processes
GO:2000811	negative regulation of anoikis	3/107	17/18670	0.000117383	0.000462696	0.000190676	BCL2/CAV1/SRC	3	biological processes
GO:0001655	urogenital system development	9/107	330/18670	0.000118547	0.000466619	0.000192292	AKR1B1/AR/BCL2/CAT/ESR1/MMP9/STAT1/TGFB1/VEGFA	9	biological processes
GO:0060537	muscle tissue development	10/107	408/18670	0.000118616	0.000466619	0.000192292	BCL2/CAV1/FOS/GJA1/MAPK1/TGFB1/VEGFA/CDK1/CCNB1/MYLK	10	biological processes
GO:0010507	negative regulation of autophagy	5/107	84/18670	0.000121274	0.000476122	0.000196209	AKT1/BCL2/HMOX1/MET/TP53	5	biological processes
GO:0097756	negative regulation of blood vessel diameter	5/107	84/18670	0.000121274	0.000476122	0.000196209	AKT1/CAV1/EGFR/GJA1/ICAM1	5	biological processes
GO:0007006	mitochondrial membrane organization	6/107	134/18670	0.00012198	0.000478414	0.000197153	BCL2/BCL2L1/CASP8/GSK3B/TP53/E2F1	6	biological processes
GO:0072503	cellular divalent inorganic cation homeostasis	11/107	493/18670	0.000123017	0.000482	0.000198631	APP/BCL2/CAV1/CXCL10/ESR1/F2/GJA1/IL2/PIK3CG/TGFB1/CXCL11	11	biological processes
GO:0007219	Notch signaling pathway	7/107	193/18670	0.000123406	0.000482742	0.000198937	AKT1/APP/EGF/EGFR/NFKBIA/STAT1/TGFB1	7	biological processes
GO:0007517	muscle organ development	10/107	410/18670	0.000123452	0.000482742	0.000198937	BCL2/CAV1/CXCL10/FOS/GJA1/MAPK1/TGFB1/CDK1/CCNB1/MYLK	10	biological processes
GO:0060359	response to ammonium ion	6/107	135/18670	0.000127065	0.000496377	0.000204556	CASP3/HSPA5/MAPK1/MAPK3/RELA/CCNA2	6	biological processes
GO:0009205	purine ribonucleoside triphosphate metabolic process	9/107	335/18670	0.000132777	0.000518173	0.000213538	APP/HIF1A/IFNG/PARP1/TGFB1/TP53/INSR/CDK1/CCNB1	9	biological processes
GO:0042058	regulation of epidermal growth factor receptor signaling pathway	5/107	86/18670	0.000135573	0.000528561	0.000217819	AKT1/APP/EGF/EGFR/MMP9	5	biological processes
GO:0022602	ovulation cycle process	4/107	46/18670	0.000138259	0.000536898	0.000221254	CASP3/ESR1/HSPA5/SRC	4	biological processes
GO:0035196	production of miRNAs involved in gene silencing by miRNA	4/107	46/18670	0.000138259	0.000536898	0.000221254	EGFR/ESR1/TGFB1/TP53	4	biological processes
GO:0043330	response to exogenous dsRNA	4/107	46/18670	0.000138259	0.000536898	0.000221254	CAV1/MAPK1/MAPK3/NFKBIA	4	biological processes
GO:0044003	modification by symbiont of host morphology or physiology	4/107	46/18670	0.000138259	0.000536898	0.000221254	BCL2L1/CASP8/TGFB1/INSR	4	biological processes
GO:0002221	pattern recognition receptor signaling pathway	7/107	197/18670	0.000140143	0.000541506	0.000223153	CASP8/CAV1/CHUK/ESR1/IRF1/NFKBIA/RELA	7	biological processes
GO:0009156	ribonucleoside monophosphate biosynthetic process	7/107	197/18670	0.000140143	0.000541506	0.000223153	APP/HIF1A/IFNG/PARP1/TGFB1/TP53/INSR	7	biological processes
GO:0009749	response to glucose	7/107	197/18670	0.000140143	0.000541506	0.000223153	CASP3/GJA1/HIF1A/ICAM1/IGF1R/RAF1/TGFB1	7	biological processes
GO:0031065	positive regulation of histone deacetylation	3/107	18/18670	0.000140273	0.000541506	0.000223153	TGFB1/TP53/VEGFA	3	biological processes
GO:0031293	membrane protein intracellular domain proteolysis	3/107	18/18670	0.000140273	0.000541506	0.000223153	NFKB1/RELA/TGFB1	3	biological processes
GO:0150078	positive regulation of neuroinflammatory response	3/107	18/18670	0.000140273	0.000541506	0.000223153	IL1B/IL6/TNF	3	biological processes
GO:0001892	embryonic placenta development	5/107	87/18670	0.00014319	0.000552223	0.00022757	AKT1/CASP8/EGFR/HIF1A/MAPK1	5	biological processes
GO:0046890	regulation of lipid biosynthetic process	7/107	198/18670	0.000144602	0.000557122	0.000229589	AKT1/FASN/IFNG/IL1B/NFKB1/SOD1/TNF	7	biological processes
GO:0009167	purine ribonucleoside monophosphate metabolic process	9/107	340/18670	0.00014841	0.000571233	0.000235404	APP/HIF1A/IFNG/PARP1/TGFB1/TP53/INSR/CDK1/CCNB1	9	biological processes
GO:0006720	isoprenoid metabolic process	6/107	139/18670	0.000149116	0.000572267	0.00023583	AKR1B1/CYP3A4/EGFR/AKR1B10/CYP1B1/CYP1A1	6	biological processes
GO:0045580	regulation of T cell differentiation	6/107	139/18670	0.000149116	0.000572267	0.00023583	ERBB2/IFNG/IL2/IRF1/SOD1/TGFB1	6	biological processes
GO:0070665	positive regulation of leukocyte proliferation	6/107	139/18670	0.000149116	0.000572267	0.00023583	BCL2/CD40LG/IL1B/IL2/IL6/CDKN1A	6	biological processes
GO:0010799	regulation of peptidyl-threonine phosphorylation	4/107	47/18670	0.000150457	0.000575165	0.000237024	APP/EGF/MAPK1/TGFB1	4	biological processes
GO:0031952	regulation of protein autophosphorylation	4/107	47/18670	0.000150457	0.000575165	0.000237024	CAV1/JUN/VEGFA/SRC	4	biological processes
GO:0050435	amyloid-beta metabolic process	4/107	47/18670	0.000150457	0.000575165	0.000237024	APP/CASP3/IFNG/TNF	4	biological processes
GO:2000107	negative regulation of leukocyte apoptotic process	4/107	47/18670	0.000150457	0.000575165	0.000237024	AXL/HIF1A/IL2/AURKB	4	biological processes
GO:0043470	regulation of carbohydrate catabolic process	5/107	88/18670	0.000151129	0.000576046	0.000237387	APP/HIF1A/IFNG/TP53/INSR	5	biological processes
GO:1901888	regulation of cell junction assembly	5/107	88/18670	0.000151129	0.000576046	0.000237387	CAV1/GJA1/TNF/VEGFA/SRC	5	biological processes
GO:2000177	regulation of neural precursor cell proliferation	5/107	88/18670	0.000151129	0.000576046	0.000237387	EGF/HIF1A/TGFB1/TP53/VEGFA	5	biological processes
GO:0072331	signal transduction by p53 class mediator	8/107	267/18670	0.000151429	0.000576046	0.000237387	AKT1/BCL2/TP53/CDK1/CDKN1A/AURKB/CCNB1/E2F1	8	biological processes
GO:1901988	negative regulation of cell cycle phase transition	8/107	267/18670	0.000151429	0.000576046	0.000237387	BCL2/CCL2/TP53/CDK1/CDKN1A/AURKB/CCNB1/E2F1	8	biological processes
GO:0009126	purine nucleoside monophosphate metabolic process	9/107	341/18670	0.000151715	0.000576046	0.000237387	APP/HIF1A/IFNG/PARP1/TGFB1/TP53/INSR/CDK1/CCNB1	9	biological processes
GO:0009199	ribonucleoside triphosphate metabolic process	9/107	341/18670	0.000151715	0.000576046	0.000237387	APP/HIF1A/IFNG/PARP1/TGFB1/TP53/INSR/CDK1/CCNB1	9	biological processes
GO:0009144	purine nucleoside triphosphate metabolic process	9/107	342/18670	0.00015508	0.000588256	0.000242419	APP/HIF1A/IFNG/PARP1/TGFB1/TP53/INSR/CDK1/CCNB1	9	biological processes
GO:0022898	regulation of transmembrane transporter activity	8/107	268/18670	0.000155356	0.000588734	0.000242616	ABCB1/APP/BCL2/CAV1/CCL2/GJA1/IFNG/MMP9	8	biological processes
GO:0032386	regulation of intracellular transport	10/107	423/18670	0.000159143	0.000602501	0.000248289	ERBB2/GSK3B/HMOX1/IFNG/IL1B/MAPK1/MAPK3/TGFB1/TP53/SRC	10	biological processes
GO:0007595	lactation	4/107	48/18670	0.000163415	0.000616891	0.000254219	CAV1/GJA1/HIF1A/VEGFA	4	biological processes
GO:0035272	exocrine system development	4/107	48/18670	0.000163415	0.000616891	0.000254219	EGFR/TGFB1/TNF/INSR	4	biological processes
GO:0090199	regulation of release of cytochrome c from mitochondria	4/107	48/18670	0.000163415	0.000616891	0.000254219	AKT1/BCL2L1/MMP9/TP53	4	biological processes
GO:0009746	response to hexose	7/107	202/18670	0.000163607	0.000617022	0.000254273	CASP3/GJA1/HIF1A/ICAM1/IGF1R/RAF1/TGFB1	7	biological processes
GO:0030949	positive regulation of vascular endothelial growth factor receptor signaling pathway	3/107	19/18670	0.000165881	0.000621419	0.000256085	HIF1A/IL1B/VEGFA	3	biological processes
GO:0032930	positive regulation of superoxide anion generation	3/107	19/18670	0.000165881	0.000621419	0.000256085	EGFR/SOD1/TGFB1	3	biological processes
GO:0033189	response to vitamin A	3/107	19/18670	0.000165881	0.000621419	0.000256085	CAT/PPARG/CYP1A1	3	biological processes
GO:0071731	response to nitric oxide	3/107	19/18670	0.000165881	0.000621419	0.000256085	DPEP1/MMP3/CCNA2	3	biological processes
GO:1900409	positive regulation of cellular response to oxidative stress	3/107	19/18670	0.000165881	0.000621419	0.000256085	MMP3/SOD1/TNF	3	biological processes
GO:1902170	cellular response to reactive nitrogen species	3/107	19/18670	0.000165881	0.000621419	0.000256085	DPEP1/MMP3/CCNA2	3	biological processes
GO:1902644	tertiary alcohol metabolic process	3/107	19/18670	0.000165881	0.000621419	0.000256085	AKR1A1/AKR1B1/AKR1B10	3	biological processes
GO:0010675	regulation of cellular carbohydrate metabolic process	6/107	142/18670	0.00016756	0.000627114	0.000258432	AKT1/GSK3B/IGFBP3/TP53/INSR/SRC	6	biological processes
GO:0031056	regulation of histone modification	6/107	143/18670	0.000174094	0.000650946	0.000268253	IL1B/MAPK3/TGFB1/TP53/VEGFA/CCNB1	6	biological processes
GO:0003254	regulation of membrane depolarization	4/107	49/18670	0.00017716	0.000659896	0.000271942	BCL2/GJA1/PARP1/SRC	4	biological processes
GO:0010712	regulation of collagen metabolic process	4/107	49/18670	0.00017716	0.000659896	0.000271942	F2/IL6/PPARG/TGFB1	4	biological processes
GO:0097300	programmed necrotic cell death	4/107	49/18670	0.00017716	0.000659896	0.000271942	CASP8/CAV1/TNF/TP53	4	biological processes
GO:1990090	cellular response to nerve growth factor stimulus	4/107	49/18670	0.00017716	0.000659896	0.000271942	AKT1/APP/HSPA5/E2F1	4	biological processes
GO:0071901	negative regulation of protein serine/threonine kinase activity	6/107	145/18670	0.000187765	0.000698734	0.000287947	AKT1/CASP3/CAV1/HSPB1/IL1B/CDKN1A	6	biological processes
GO:0002931	response to ischemia	4/107	50/18670	0.000191721	0.00071278	0.000293735	BCL2/CAV1/GJA1/TP53	4	biological processes
GO:0016137	glycoside metabolic process	3/107	20/18670	0.000194341	0.000719118	0.000296347	AKR1A1/AKR1B1/AKR1B10	3	biological processes
GO:0042535	positive regulation of tumor necrosis factor biosynthetic process	3/107	20/18670	0.000194341	0.000719118	0.000296347	APP/HSPB1/IFNG	3	biological processes
GO:0051767	nitric-oxide synthase biosynthetic process	3/107	20/18670	0.000194341	0.000719118	0.000296347	CCL2/IFNG/STAT1	3	biological processes
GO:0051769	regulation of nitric-oxide synthase biosynthetic process	3/107	20/18670	0.000194341	0.000719118	0.000296347	CCL2/IFNG/STAT1	3	biological processes
GO:0097709	connective tissue replacement	3/107	20/18670	0.000194341	0.000719118	0.000296347	HIF1A/IL1A/TGFB1	3	biological processes
GO:0002224	toll-like receptor signaling pathway	6/107	146/18670	0.000194911	0.000719868	0.000296656	CASP8/CAV1/CHUK/ESR1/IRF1/NFKBIA	6	biological processes
GO:0051250	negative regulation of lymphocyte activation	6/107	146/18670	0.000194911	0.000719868	0.000296656	AXL/CASP3/ERBB2/IL2/IRF1/TGFB1	6	biological processes
GO:0009124	nucleoside monophosphate biosynthetic process	7/107	208/18670	0.000195864	0.000722539	0.000297757	APP/HIF1A/IFNG/PARP1/TGFB1/TP53/INSR	7	biological processes
GO:0032092	positive regulation of protein binding	5/107	93/18670	0.000196002	0.000722539	0.000297757	APP/CAV1/GSK3B/MMP9/TERT	5	biological processes
GO:0009161	ribonucleoside monophosphate metabolic process	9/107	354/18670	0.000200584	0.000738045	0.000304146	APP/HIF1A/IFNG/PARP1/TGFB1/TP53/INSR/CDK1/CCNB1	9	biological processes
GO:0031589	cell-substrate adhesion	9/107	354/18670	0.000200584	0.000738045	0.000304146	AXL/BCL2/GSK3B/MMP12/PLAU/SERPINE1/VEGFA/SRC/ALOX15	9	biological processes
GO:0032206	positive regulation of telomere maintenance	4/107	51/18670	0.000207125	0.000759975	0.000313184	MAPK1/MAPK3/AURKB/NEK2	4	biological processes
GO:0045599	negative regulation of fat cell differentiation	4/107	51/18670	0.000207125	0.000759975	0.000313184	IL6/TGFB1/TNF/E2F1	4	biological processes
GO:0048260	positive regulation of receptor-mediated endocytosis	4/107	51/18670	0.000207125	0.000759975	0.000313184	EGF/SELE/SERPINE1/VEGFA	4	biological processes
GO:0009152	purine ribonucleotide biosynthetic process	8/107	280/18670	0.000209405	0.000767625	0.000316336	APP/FASN/HIF1A/IFNG/PARP1/TGFB1/TP53/INSR	8	biological processes
GO:0008643	carbohydrate transport	6/107	148/18670	0.000209847	0.000768525	0.000316707	AKT1/IL1B/NFE2L2/TERT/TNF/INSR	6	biological processes
GO:0019932	second-messenger-mediated signaling	10/107	439/18670	0.000214683	0.000785505	0.000323705	AHR/CXCL10/CXCL8/EGFR/GSK3B/NOS2/SELE/TNF/VEGFA/CXCL11	10	biological processes
GO:0002702	positive regulation of production of molecular mediator of immune response	5/107	95/18670	0.000216545	0.000789372	0.000325298	IL1B/IL2/IL6/MAPK3/TGFB1	5	biological processes
GO:0042116	macrophage activation	5/107	95/18670	0.000216545	0.000789372	0.000325298	APP/IFNG/IL6/JUN/TNF	5	biological processes
GO:0051196	regulation of coenzyme metabolic process	5/107	95/18670	0.000216545	0.000789372	0.000325298	APP/HIF1A/IFNG/TP53/INSR	5	biological processes
GO:2000060	positive regulation of ubiquitin-dependent protein catabolic process	5/107	95/18670	0.000216545	0.000789372	0.000325298	AKT1/CAV1/EGF/GSK3B/NFE2L2	5	biological processes
GO:0032731	positive regulation of interleukin-1 beta production	4/107	52/18670	0.000223402	0.00081286	0.000334977	APP/CASP8/HSPB1/IFNG	4	biological processes
GO:1990089	response to nerve growth factor	4/107	52/18670	0.000223402	0.00081286	0.000334977	AKT1/APP/HSPA5/E2F1	4	biological processes
GO:0016579	protein deubiquitination	8/107	283/18670	0.000225091	0.000815496	0.000336064	AR/ESR1/HIF1A/NFKBIA/TP53/EIF3F/CDK1/CCNA2	8	biological processes
GO:0010893	positive regulation of steroid biosynthetic process	3/107	21/18670	0.000225788	0.000815496	0.000336064	IFNG/IL1B/TNF	3	biological processes
GO:0017000	antibiotic biosynthetic process	3/107	21/18670	0.000225788	0.000815496	0.000336064	MAOB/SOD1/CYP1A1	3	biological processes
GO:0046716	muscle cell cellular homeostasis	3/107	21/18670	0.000225788	0.000815496	0.000336064	HIF1A/SOD1/TGFB1	3	biological processes
GO:0046827	positive regulation of protein export from nucleus	3/107	21/18670	0.000225788	0.000815496	0.000336064	GSK3B/IL1B/TP53	3	biological processes
GO:0051412	response to corticosterone	3/107	21/18670	0.000225788	0.000815496	0.000336064	FOS/MAOB/CDKN1A	3	biological processes
GO:0051900	regulation of mitochondrial depolarization	3/107	21/18670	0.000225788	0.000815496	0.000336064	BCL2/PARP1/SRC	3	biological processes
GO:1902884	positive regulation of response to oxidative stress	3/107	21/18670	0.000225788	0.000815496	0.000336064	MMP3/SOD1/TNF	3	biological processes
GO:0010660	regulation of muscle cell apoptotic process	5/107	96/18670	0.000227411	0.000820602	0.000338168	HMOX1/IFNG/NFE2L2/PPARG/TP53	5	biological processes
GO:0010948	negative regulation of cell cycle process	9/107	361/18670	0.00023192	0.000836104	0.000344556	BCL2/CCL2/TP53/CDK1/CDKN1A/AURKB/CCNB1/E2F1/NEK2	9	biological processes
GO:0007254	JNK cascade	7/107	214/18670	0.000233081	0.000839518	0.000345963	AKT1/APP/CD40LG/EGFR/IGF1R/IL1B/TNF	7	biological processes
GO:0001654	eye development	9/107	362/18670	0.000236712	0.000851035	0.000350709	BCL2/EGFR/GJA1/HIF1A/JUN/TGFB1/VEGFA/CYP1B1/CYP1A1	9	biological processes
GO:0009141	nucleoside triphosphate metabolic process	9/107	362/18670	0.000236712	0.000851035	0.000350709	APP/HIF1A/IFNG/PARP1/TGFB1/TP53/INSR/CDK1/CCNB1	9	biological processes
GO:0030316	osteoclast differentiation	5/107	97/18670	0.000238687	0.000856569	0.00035299	FOS/IFNG/TGFB1/TNF/SRC	5	biological processes
GO:0044773	mitotic DNA damage checkpoint	5/107	97/18670	0.000238687	0.000856569	0.00035299	TP53/CDK1/CDKN1A/CCNB1/E2F1	5	biological processes
GO:0032388	positive regulation of intracellular transport	7/107	215/18670	0.000239803	0.00085865	0.000353848	ERBB2/GSK3B/IFNG/IL1B/MAPK1/TGFB1/TP53	7	biological processes
GO:0030195	negative regulation of blood coagulation	4/107	53/18670	0.000240579	0.00085865	0.000353848	F2/PLAT/PLAU/SERPINE1	4	biological processes
GO:0031638	zymogen activation	4/107	53/18670	0.000240579	0.00085865	0.000353848	CASP8/PLAT/PLAU/SERPINE1	4	biological processes
GO:0032964	collagen biosynthetic process	4/107	53/18670	0.000240579	0.00085865	0.000353848	F2/IL6/PPARG/TGFB1	4	biological processes
GO:0045661	regulation of myoblast differentiation	4/107	53/18670	0.000240579	0.00085865	0.000353848	CXCL10/IGFBP3/TGFB1/TNF	4	biological processes
GO:0070228	regulation of lymphocyte apoptotic process	4/107	53/18670	0.000240579	0.00085865	0.000353848	HIF1A/IL2/TP53/AURKB	4	biological processes
GO:0030111	regulation of Wnt signaling pathway	9/107	363/18670	0.000241586	0.000861187	0.000354893	APP/CAV1/EGF/EGFR/ESR1/GSK3B/NFKB1/TERT/SRC	9	biological processes
GO:0002440	production of molecular mediator of immune response	8/107	286/18670	0.000241729	0.000861187	0.000354893	CD40LG/HMOX1/IL1B/IL2/IL6/MAPK3/TGFB1/TNF	8	biological processes
GO:0016202	regulation of striated muscle tissue development	6/107	152/18670	0.000242422	0.000862873	0.000355588	BCL2/GJA1/MAPK1/TGFB1/CDK1/CCNB1	6	biological processes
GO:0150063	visual system development	9/107	366/18670	0.000256711	0.000912905	0.000376206	BCL2/EGFR/GJA1/HIF1A/JUN/TGFB1/VEGFA/CYP1B1/CYP1A1	9	biological processes
GO:0048285	organelle fission	10/107	449/18670	0.000257062	0.000913326	0.000376379	EGF/IL1A/IL1B/TGFB1/INSR/TOP2A/AURKB/BIRC5/CCNB1/NEK2	10	biological processes
GO:0006636	unsaturated fatty acid biosynthetic process	4/107	54/18670	0.000258687	0.000915785	0.000377393	IL1B/PTGS1/ALOX5/ALOX15	4	biological processes
GO:0010524	positive regulation of calcium ion transport into cytosol	4/107	54/18670	0.000258687	0.000915785	0.000377393	CAV1/CXCL10/F2/CXCL11	4	biological processes
GO:0050994	regulation of lipid catabolic process	4/107	54/18670	0.000258687	0.000915785	0.000377393	AKT1/IL1B/PIK3CG/TNF	4	biological processes
GO:1900047	negative regulation of hemostasis	4/107	54/18670	0.000258687	0.000915785	0.000377393	F2/PLAT/PLAU/SERPINE1	4	biological processes
GO:0010869	regulation of receptor biosynthetic process	3/107	22/18670	0.000260351	0.000918363	0.000378455	HIF1A/IFNG/PPARG	3	biological processes
GO:0030878	thyroid gland development	3/107	22/18670	0.000260351	0.000918363	0.000378455	MAPK1/MAPK3/RAF1	3	biological processes
GO:0032727	positive regulation of interferon-alpha production	3/107	22/18670	0.000260351	0.000918363	0.000378455	CHUK/MMP12/STAT1	3	biological processes
GO:0032928	regulation of superoxide anion generation	3/107	22/18670	0.000260351	0.000918363	0.000378455	EGFR/SOD1/TGFB1	3	biological processes
GO:1901570	fatty acid derivative biosynthetic process	5/107	99/18670	0.000262512	0.000925154	0.000381254	FASN/IL1B/PTGS1/ALOX5/ALOX15	5	biological processes
GO:0060968	regulation of gene silencing	6/107	155/18670	0.000269367	0.000947613	0.000390509	EGFR/ESR1/PPARG/TERT/TGFB1/TP53	6	biological processes
GO:1901861	regulation of muscle tissue development	6/107	155/18670	0.000269367	0.000947613	0.000390509	BCL2/GJA1/MAPK1/TGFB1/CDK1/CCNB1	6	biological processes
GO:0002824	positive regulation of adaptive immune response based on somatic recombination of immune receptors built from immunoglobulin superfamily domains	5/107	100/18670	0.000275081	0.000964256	0.000397368	IL1B/IL2/IL6/TGFB1/TNF	5	biological processes
GO:0010657	muscle cell apoptotic process	5/107	100/18670	0.000275081	0.000964256	0.000397368	HMOX1/IFNG/NFE2L2/PPARG/TP53	5	biological processes
GO:0030301	cholesterol transport	5/107	100/18670	0.000275081	0.000964256	0.000397368	CAV1/EGF/NFKB1/NFKBIA/PPARG	5	biological processes
GO:0055024	regulation of cardiac muscle tissue development	5/107	100/18670	0.000275081	0.000964256	0.000397368	GJA1/MAPK1/TGFB1/CDK1/CCNB1	5	biological processes
GO:0016233	telomere capping	4/107	55/18670	0.000277754	0.00097189	0.000400513	MAPK1/MAPK3/AURKB/NEK2	4	biological processes
GO:0046456	icosanoid biosynthetic process	4/107	55/18670	0.000277754	0.00097189	0.000400513	IL1B/PTGS1/ALOX5/ALOX15	4	biological processes
GO:0090287	regulation of cellular response to growth factor stimulus	8/107	292/18670	0.000278038	0.000972019	0.000400567	CAV1/HIF1A/HSPA5/IL1B/RUNX2/TGFB1/TP53/VEGFA	8	biological processes
GO:0034767	positive regulation of ion transmembrane transport	6/107	156/18670	0.000278854	0.000973138	0.000401028	ABCB1/CCL2/CXCL10/F2/IFNG/CXCL11	6	biological processes
GO:0048634	regulation of muscle organ development	6/107	156/18670	0.000278854	0.000973138	0.000401028	BCL2/GJA1/MAPK1/TGFB1/CDK1/CCNB1	6	biological processes
GO:0048880	sensory system development	9/107	371/18670	0.000283665	0.000989049	0.000407585	BCL2/EGFR/GJA1/HIF1A/JUN/TGFB1/VEGFA/CYP1B1/CYP1A1	9	biological processes
GO:0009260	ribonucleotide biosynthetic process	8/107	293/18670	0.000284502	0.000991088	0.000408425	APP/FASN/HIF1A/IFNG/PARP1/TGFB1/TP53/INSR	8	biological processes
GO:0032611	interleukin-1 beta production	5/107	101/18670	0.000288101	0.00100185	0.000412859	APP/CASP8/HSPB1/IFNG/IL1B	5	biological processes
GO:0046632	alpha-beta T cell differentiation	5/107	101/18670	0.000288101	0.00100185	0.000412859	BCL2/IFNG/IL2/IL6/IRF1	5	biological processes
GO:0031570	DNA integrity checkpoint	6/107	157/18670	0.000288601	0.0010027	0.000413209	TP53/TOP2A/CDK1/CDKN1A/CCNB1/E2F1	6	biological processes
GO:0043903	regulation of symbiosis, encompassing mutualism through parasitism	7/107	222/18670	0.000291369	0.00101142	0.000416803	BCL2/CAV1/CXCL8/JUN/STAT1/TNF/TOP2A	7	biological processes
GO:0006749	glutathione metabolic process	4/107	56/18670	0.000297809	0.00102952	0.000424265	DPEP1/NFE2L2/SOD1/GSTM1	4	biological processes
GO:0090183	regulation of kidney development	4/107	56/18670	0.000297809	0.00102952	0.000424265	MMP9/STAT1/TGFB1/VEGFA	4	biological processes
GO:1903078	positive regulation of protein localization to plasma membrane	4/107	56/18670	0.000297809	0.00102952	0.000424265	AKT1/EGFR/IFNG/TNF	4	biological processes
GO:0051043	regulation of membrane protein ectodomain proteolysis	3/107	23/18670	0.000298158	0.00102952	0.000424265	IFNG/IL1B/TNF	3	biological processes
GO:0051882	mitochondrial depolarization	3/107	23/18670	0.000298158	0.00102952	0.000424265	BCL2/PARP1/SRC	3	biological processes
GO:2000637	positive regulation of gene silencing by miRNA	3/107	23/18670	0.000298158	0.00102952	0.000424265	EGFR/TGFB1/TP53	3	biological processes
GO:0060402	calcium ion transport into cytosol	6/107	158/18670	0.000298614	0.00103019	0.00042454	BCL2/CAV1/CXCL10/F2/TGFB1/CXCL11	6	biological processes
GO:0001818	negative regulation of cytokine production	8/107	296/18670	0.000304637	0.00105005	0.000432723	AXL/F2/HMOX1/IFNG/IL6/NFKB1/TGFB1/TNF	8	biological processes
GO:0009123	nucleoside monophosphate metabolic process	9/107	375/18670	0.000306883	0.00105686	0.00043553	APP/HIF1A/IFNG/PARP1/TGFB1/TP53/INSR/CDK1/CCNB1	9	biological processes
GO:0002673	regulation of acute inflammatory response	6/107	159/18670	0.000308898	0.00106287	0.000438005	F2/IL1B/IL6/PIK3CG/PPARG/TNF	6	biological processes
GO:0007160	cell-matrix adhesion	7/107	225/18670	0.000316033	0.00108552	0.000447339	BCL2/GSK3B/MMP12/PLAU/SERPINE1/VEGFA/SRC	7	biological processes
GO:0033157	regulation of intracellular protein transport	7/107	225/18670	0.000316033	0.00108552	0.000447339	ERBB2/GSK3B/IFNG/IL1B/MAPK1/TGFB1/TP53	7	biological processes
GO:0002066	columnar/cuboidal epithelial cell development	4/107	57/18670	0.000318882	0.00109053	0.000449405	GSK3B/HIF1A/SOD1/CDKN1A	4	biological processes
GO:0043525	positive regulation of neuron apoptotic process	4/107	57/18670	0.000318882	0.00109053	0.000449405	CASP3/JUN/TNF/TP53	4	biological processes
GO:0048008	platelet-derived growth factor receptor signaling pathway	4/107	57/18670	0.000318882	0.00109053	0.000449405	F3/PLAT/VEGFA/SRC	4	biological processes
GO:0050819	negative regulation of coagulation	4/107	57/18670	0.000318882	0.00109053	0.000449405	F2/PLAT/PLAU/SERPINE1	4	biological processes
GO:0060043	regulation of cardiac muscle cell proliferation	4/107	57/18670	0.000318882	0.00109053	0.000449405	GJA1/MAPK1/CDK1/CCNB1	4	biological processes
GO:0070646	protein modification by small protein removal	8/107	299/18670	0.000325923	0.00111364	0.000458929	AR/ESR1/HIF1A/NFKBIA/TP53/EIF3F/CDK1/CCNA2	8	biological processes
GO:0001523	retinoid metabolic process	5/107	104/18670	0.000329982	0.00112653	0.000464239	AKR1B1/CYP3A4/AKR1B10/CYP1B1/CYP1A1	5	biological processes
GO:0046390	ribose phosphate biosynthetic process	8/107	300/18670	0.000333283	0.00113681	0.000468477	APP/FASN/HIF1A/IFNG/PARP1/TGFB1/TP53/INSR	8	biological processes
GO:0002092	positive regulation of receptor internalization	3/107	24/18670	0.000339335	0.00115245	0.000474921	EGF/SELE/VEGFA	3	biological processes
GO:0060148	positive regulation of posttranscriptional gene silencing	3/107	24/18670	0.000339335	0.00115245	0.000474921	EGFR/TGFB1/TP53	3	biological processes
GO:1903649	regulation of cytoplasmic transport	3/107	24/18670	0.000339335	0.00115245	0.000474921	MAPK1/MAPK3/SRC	3	biological processes
GO:2000209	regulation of anoikis	3/107	24/18670	0.000339335	0.00115245	0.000474921	BCL2/CAV1/SRC	3	biological processes
GO:2001026	regulation of endothelial cell chemotaxis	3/107	24/18670	0.000339335	0.00115245	0.000474921	HSPB1/MET/VEGFA	3	biological processes
GO:0030520	intracellular estrogen receptor signaling pathway	4/107	58/18670	0.000341002	0.00115511	0.000476019	AR/ESR1/PARP1/SRC	4	biological processes
GO:0071385	cellular response to glucocorticoid stimulus	4/107	58/18670	0.000341002	0.00115511	0.000476019	EGFR/FLT3/ICAM1/TGFB1	4	biological processes
GO:1903749	positive regulation of establishment of protein localization to mitochondrion	4/107	58/18670	0.000341002	0.00115511	0.000476019	BCL2/CASP8/TP53/E2F1	4	biological processes
GO:0002708	positive regulation of lymphocyte mediated immunity	5/107	105/18670	0.000344917	0.00116636	0.000480654	IL1B/IL2/IL6/TGFB1/TNF	5	biological processes
GO:0002821	positive regulation of adaptive immune response	5/107	105/18670	0.000344917	0.00116636	0.000480654	IL1B/IL2/IL6/TGFB1/TNF	5	biological processes
GO:0002286	T cell activation involved in immune response	5/107	106/18670	0.000360359	0.00121753	0.000501741	ICAM1/IFNG/IL2/IL6/TP53	5	biological processes
GO:0032732	positive regulation of interleukin-1 production	4/107	59/18670	0.0003642	0.00122839	0.000506218	APP/CASP8/HSPB1/IFNG	4	biological processes
GO:0097755	positive regulation of blood vessel diameter	4/107	59/18670	0.0003642	0.00122839	0.000506218	EGFR/GJA1/HMOX1/SOD1	4	biological processes
GO:0042692	muscle cell differentiation	9/107	385/18670	0.000371898	0.00125328	0.000516474	AKT1/BCL2/CASP3/CHUK/CXCL10/TGFB1/VEGFA/CDK1/CCNB1	9	biological processes
GO:0030330	DNA damage response, signal transduction by p53 class mediator	5/107	107/18670	0.000376318	0.00126709	0.000522164	TP53/CDK1/CDKN1A/CCNB1/E2F1	5	biological processes
GO:0002719	negative regulation of cytokine production involved in immune response	3/107	25/18670	0.000384005	0.00128089	0.000527851	HMOX1/TGFB1/TNF	3	biological processes
GO:0009404	toxin metabolic process	3/107	25/18670	0.000384005	0.00128089	0.000527851	NFE2L2/CYP1B1/CYP1A1	3	biological processes
GO:0031639	plasminogen activation	3/107	25/18670	0.000384005	0.00128089	0.000527851	PLAT/PLAU/SERPINE1	3	biological processes
GO:0032461	positive regulation of protein oligomerization	3/107	25/18670	0.000384005	0.00128089	0.000527851	MMP1/MMP3/TP53	3	biological processes
GO:0045662	negative regulation of myoblast differentiation	3/107	25/18670	0.000384005	0.00128089	0.000527851	CXCL10/TGFB1/TNF	3	biological processes
GO:0045672	positive regulation of osteoclast differentiation	3/107	25/18670	0.000384005	0.00128089	0.000527851	FOS/IFNG/TNF	3	biological processes
GO:0050927	positive regulation of positive chemotaxis	3/107	25/18670	0.000384005	0.00128089	0.000527851	CXCL8/F3/VEGFA	3	biological processes
GO:0060330	regulation of response to interferon-gamma	3/107	25/18670	0.000384005	0.00128089	0.000527851	IFNG/PPARG/STAT1	3	biological processes
GO:0060334	regulation of interferon-gamma-mediated signaling pathway	3/107	25/18670	0.000384005	0.00128089	0.000527851	IFNG/PPARG/STAT1	3	biological processes
GO:0060571	morphogenesis of an epithelial fold	3/107	25/18670	0.000384005	0.00128089	0.000527851	AR/EGFR/HIF1A	3	biological processes
GO:2000679	positive regulation of transcription regulatory region DNA binding	3/107	25/18670	0.000384005	0.00128089	0.000527851	IFNG/PARP1/TGFB1	3	biological processes
GO:0002244	hematopoietic progenitor cell differentiation	6/107	166/18670	0.000388906	0.00129613	0.000534133	BCL2/FLT3/NFE2L2/TGFB1/TP53/TOP2A	6	biological processes
GO:0006275	regulation of DNA replication	5/107	108/18670	0.000392806	0.00130802	0.000539032	EGFR/JUN/TP53/CDK1/CCNA2	5	biological processes
GO:0014706	striated muscle tissue development	9/107	390/18670	0.000408444	0.00135894	0.000560016	BCL2/CAV1/FOS/GJA1/MAPK1/TGFB1/VEGFA/CDK1/CCNB1	9	biological processes
GO:0007405	neuroblast proliferation	4/107	61/18670	0.000413949	0.00137493	0.000566604	HIF1A/TGFB1/TP53/VEGFA	4	biological processes
GO:0071384	cellular response to corticosteroid stimulus	4/107	61/18670	0.000413949	0.00137493	0.000566604	EGFR/FLT3/ICAM1/TGFB1	4	biological processes
GO:0050806	positive regulation of synaptic transmission	6/107	168/18670	0.000414504	0.00137561	0.000566885	APP/CCL2/EGFR/GSK3B/MAPK1/TNF	6	biological processes
GO:1990778	protein localization to cell periphery	8/107	311/18670	0.000423584	0.00140455	0.000578813	AKT1/AR/BCL2L1/CAV1/EGFR/IFNG/TGFB1/TNF	8	biological processes
GO:0002360	T cell lineage commitment	3/107	26/18670	0.000432289	0.00142979	0.000589215	BCL2/IL6/TP53	3	biological processes
GO:0034114	regulation of heterotypic cell-cell adhesion	3/107	26/18670	0.000432289	0.00142979	0.000589215	IL1B/TNF/ALOX15	3	biological processes
GO:0050926	regulation of positive chemotaxis	3/107	26/18670	0.000432289	0.00142979	0.000589215	CXCL8/F3/VEGFA	3	biological processes
GO:0045453	bone resorption	4/107	62/18670	0.00044056	0.00145348	0.000598975	EGFR/IL6/SPP1/SRC	4	biological processes
GO:0055025	positive regulation of cardiac muscle tissue development	4/107	62/18670	0.00044056	0.00145348	0.000598975	MAPK1/TGFB1/CDK1/CCNB1	4	biological processes
GO:0070265	necrotic cell death	4/107	62/18670	0.00044056	0.00145348	0.000598975	CASP8/CAV1/TNF/TP53	4	biological processes
GO:0043433	negative regulation of DNA-binding transcription factor activity	6/107	170/18670	0.000441402	0.00145503	0.000599615	CAT/CHUK/ESR1/HMOX1/NFKBIA/CYP1B1	6	biological processes
GO:0031623	receptor internalization	5/107	111/18670	0.000445556	0.00146749	0.000604751	CAV1/CXCL8/EGF/SELE/VEGFA	5	biological processes
GO:0043010	camera-type eye development	8/107	314/18670	0.000451392	0.00148547	0.000612158	EGFR/GJA1/HIF1A/JUN/TGFB1/VEGFA/CYP1B1/CYP1A1	8	biological processes
GO:0016241	regulation of macroautophagy	6/107	171/18670	0.000455351	0.00149599	0.000616494	AKT1/CASP3/HIF1A/HMOX1/MAPK3/TP53	6	biological processes
GO:0060401	cytosolic calcium ion transport	6/107	171/18670	0.000455351	0.00149599	0.000616494	BCL2/CAV1/CXCL10/F2/TGFB1/CXCL11	6	biological processes
GO:0002065	columnar/cuboidal epithelial cell differentiation	5/107	112/18670	0.000464274	0.00151768	0.000625434	GSK3B/HIF1A/SERPINE1/SOD1/CDKN1A	5	biological processes
GO:0015918	sterol transport	5/107	112/18670	0.000464274	0.00151768	0.000625434	CAV1/EGF/NFKB1/NFKBIA/PPARG	5	biological processes
GO:0042303	molting cycle	5/107	112/18670	0.000464274	0.00151768	0.000625434	BCL2/EGFR/RELA/TERT/TNF	5	biological processes
GO:0042633	hair cycle	5/107	112/18670	0.000464274	0.00151768	0.000625434	BCL2/EGFR/RELA/TERT/TNF	5	biological processes
GO:0050868	negative regulation of T cell activation	5/107	112/18670	0.000464274	0.00151768	0.000625434	CASP3/ERBB2/IL2/IRF1/TGFB1	5	biological processes
GO:1903510	mucopolysaccharide metabolic process	5/107	112/18670	0.000464274	0.00151768	0.000625434	AKT1/EGF/IL1B/NFKB1/TGFB1	5	biological processes
GO:0032371	regulation of sterol transport	4/107	63/18670	0.00046837	0.00152346	0.000627815	EGF/NFKB1/NFKBIA/PPARG	4	biological processes
GO:0032374	regulation of cholesterol transport	4/107	63/18670	0.00046837	0.00152346	0.000627815	EGF/NFKB1/NFKBIA/PPARG	4	biological processes
GO:0042982	amyloid precursor protein metabolic process	4/107	63/18670	0.00046837	0.00152346	0.000627815	APP/CASP3/IFNG/TNF	4	biological processes
GO:0046622	positive regulation of organ growth	4/107	63/18670	0.00046837	0.00152346	0.000627815	AKT1/MAPK1/CDK1/CCNB1	4	biological processes
GO:1904377	positive regulation of protein localization to cell periphery	4/107	63/18670	0.00046837	0.00152346	0.000627815	AKT1/EGFR/IFNG/TNF	4	biological processes
GO:2000401	regulation of lymphocyte migration	4/107	63/18670	0.00046837	0.00152346	0.000627815	AKT1/APP/CCL2/CXCL10	4	biological processes
GO:0042593	glucose homeostasis	7/107	241/18670	0.000477452	0.00155172	0.00063946	AKT1/HIF1A/ICAM1/IGF1R/PPARG/RAF1/INSR	7	biological processes
GO:0002223	stimulatory C-type lectin receptor signaling pathway	5/107	113/18670	0.000483578	0.0015675	0.000645963	CHUK/NFKB1/RAF1/RELA/SRC	5	biological processes
GO:0060964	regulation of gene silencing by miRNA	5/107	113/18670	0.000483578	0.0015675	0.000645963	EGFR/ESR1/PPARG/TGFB1/TP53	5	biological processes
GO:0009651	response to salt stress	3/107	27/18670	0.000484304	0.0015675	0.000645963	AKR1B1/TNF/TP53	3	biological processes
GO:0010971	positive regulation of G2/M transition of mitotic cell cycle	3/107	27/18670	0.000484304	0.0015675	0.000645963	APP/CDK1/CCNB1	3	biological processes
GO:2000144	positive regulation of DNA-templated transcription, initiation	3/107	27/18670	0.000484304	0.0015675	0.000645963	ESR1/JUN/TP53	3	biological processes
GO:0033500	carbohydrate homeostasis	7/107	242/18670	0.000489389	0.00158265	0.000652207	AKT1/HIF1A/ICAM1/IGF1R/PPARG/RAF1/INSR	7	biological processes
GO:0043550	regulation of lipid kinase activity	4/107	64/18670	0.000497408	0.00160594	0.000661804	F2/FLT3/TGFB1/SRC	4	biological processes
GO:0048247	lymphocyte chemotaxis	4/107	64/18670	0.000497408	0.00160594	0.000661804	CCL2/CXCL10/PIK3CG/CXCL11	4	biological processes
GO:0042752	regulation of circadian rhythm	5/107	114/18670	0.00050348	0.00162421	0.000669332	GSK3B/PPARG/TP53/TOP2A/CDK1	5	biological processes
GO:0006096	glycolytic process	5/107	115/18670	0.000523993	0.00168761	0.000695459	APP/HIF1A/IFNG/TP53/INSR	5	biological processes
GO:0032612	interleukin-1 production	5/107	115/18670	0.000523993	0.00168761	0.000695459	APP/CASP8/HSPB1/IFNG/IL1B	5	biological processes
GO:0002548	monocyte chemotaxis	4/107	65/18670	0.000527706	0.00169817	0.000699813	CCL2/CXCL10/IL6/SERPINE1	4	biological processes
GO:0008209	androgen metabolic process	3/107	28/18670	0.000540167	0.00172977	0.000712833	CYP3A4/ESR1/SPP1	3	biological processes
GO:0010818	T cell chemotaxis	3/107	28/18670	0.000540167	0.00172977	0.000712833	CXCL10/PIK3CG/CXCL11	3	biological processes
GO:0032647	regulation of interferon-alpha production	3/107	28/18670	0.000540167	0.00172977	0.000712833	CHUK/MMP12/STAT1	3	biological processes
GO:0045408	regulation of interleukin-6 biosynthetic process	3/107	28/18670	0.000540167	0.00172977	0.000712833	APP/IL1B/TNF	3	biological processes
GO:1902932	positive regulation of alcohol biosynthetic process	3/107	28/18670	0.000540167	0.00172977	0.000712833	IFNG/IL1B/TNF	3	biological processes
GO:1904994	regulation of leukocyte adhesion to vascular endothelial cell	3/107	28/18670	0.000540167	0.00172977	0.000712833	ICAM1/RELA/TNF	3	biological processes
GO:0002220	innate immune response activating cell surface receptor signaling pathway	5/107	116/18670	0.000545128	0.00174281	0.000718208	CHUK/NFKB1/RAF1/RELA/SRC	5	biological processes
GO:0006757	ATP generation from ADP	5/107	116/18670	0.000545128	0.00174281	0.000718208	APP/HIF1A/IFNG/TP53/INSR	5	biological processes
GO:0042180	cellular ketone metabolic process	7/107	248/18670	0.000566107	0.00180841	0.000745241	AKR1A1/AKR1B1/AKT1/CAV1/IL1B/PPARG/AKR1B10	7	biological processes
GO:0010508	positive regulation of autophagy	5/107	117/18670	0.000566897	0.00180946	0.000745675	GSK3B/HIF1A/HMOX1/IFNG/MAPK3	5	biological processes
GO:0030177	positive regulation of Wnt signaling pathway	6/107	179/18670	0.000579744	0.00184897	0.000761954	CAV1/EGF/EGFR/NFKB1/TERT/SRC	6	biological processes
GO:0060038	cardiac muscle cell proliferation	4/107	67/18670	0.000592202	0.00188716	0.000777696	GJA1/MAPK1/CDK1/CCNB1	4	biological processes
GO:0005979	regulation of glycogen biosynthetic process	3/107	29/18670	0.000599992	0.00190118	0.000783473	AKT1/GSK3B/INSR	3	biological processes
GO:0007263	nitric oxide mediated signal transduction	3/107	29/18670	0.000599992	0.00190118	0.000783473	EGFR/NOS2/VEGFA	3	biological processes
GO:0010962	regulation of glucan biosynthetic process	3/107	29/18670	0.000599992	0.00190118	0.000783473	AKT1/GSK3B/INSR	3	biological processes
GO:0031063	regulation of histone deacetylation	3/107	29/18670	0.000599992	0.00190118	0.000783473	TGFB1/TP53/VEGFA	3	biological processes
GO:0042226	interleukin-6 biosynthetic process	3/107	29/18670	0.000599992	0.00190118	0.000783473	APP/IL1B/TNF	3	biological processes
GO:0070229	negative regulation of lymphocyte apoptotic process	3/107	29/18670	0.000599992	0.00190118	0.000783473	HIF1A/IL2/AURKB	3	biological processes
GO:0071280	cellular response to copper ion	3/107	29/18670	0.000599992	0.00190118	0.000783473	APP/NFE2L2/CYP1A1	3	biological processes
GO:0042866	pyruvate biosynthetic process	5/107	119/18670	0.000612389	0.0019389	0.000799016	APP/HIF1A/IFNG/TP53/INSR	5	biological processes
GO:0071230	cellular response to amino acid stimulus	4/107	68/18670	0.000626463	0.00198027	0.000816064	BCL2L1/EGFR/MMP2/TNF	4	biological processes
GO:0071242	cellular response to ammonium ion	4/107	68/18670	0.000626463	0.00198027	0.000816064	CASP3/MAPK1/MAPK3/CCNA2	4	biological processes
GO:1903052	positive regulation of proteolysis involved in cellular protein catabolic process	5/107	120/18670	0.000636135	0.00200923	0.000827997	AKT1/CAV1/EGF/GSK3B/NFE2L2	5	biological processes
GO:0008088	axo-dendritic transport	4/107	69/18670	0.000662106	0.0020805	0.00085737	APP/HIF1A/HSPB1/SOD1	4	biological processes
GO:0001782	B cell homeostasis	3/107	30/18670	0.000663889	0.0020805	0.00085737	BCL2/CASP3/HIF1A	3	biological processes
GO:0010743	regulation of macrophage derived foam cell differentiation	3/107	30/18670	0.000663889	0.0020805	0.00085737	NFKB1/NFKBIA/PPARG	3	biological processes
GO:0032607	interferon-alpha production	3/107	30/18670	0.000663889	0.0020805	0.00085737	CHUK/MMP12/STAT1	3	biological processes
GO:0035066	positive regulation of histone acetylation	3/107	30/18670	0.000663889	0.0020805	0.00085737	IL1B/MAPK3/TGFB1	3	biological processes
GO:0045940	positive regulation of steroid metabolic process	3/107	30/18670	0.000663889	0.0020805	0.00085737	IFNG/IL1B/TNF	3	biological processes
GO:0071549	cellular response to dexamethasone stimulus	3/107	30/18670	0.000663889	0.0020805	0.00085737	EGFR/ICAM1/TGFB1	3	biological processes
GO:0097421	liver regeneration	3/107	30/18670	0.000663889	0.0020805	0.00085737	EGFR/HMOX1/TGFB1	3	biological processes
GO:1902751	positive regulation of cell cycle G2/M phase transition	3/107	30/18670	0.000663889	0.0020805	0.00085737	APP/CDK1/CCNB1	3	biological processes
GO:0016042	lipid catabolic process	8/107	333/18670	0.000664002	0.0020805	0.00085737	AKT1/CYP3A4/IL1B/PIK3CG/SPP1/TNF/AKR1B10/CYP1B1	8	biological processes
GO:0019079	viral genome replication	5/107	122/18670	0.000685692	0.00214504	0.000883966	BCL2/CCL2/CXCL8/TNF/TOP2A	5	biological processes
GO:0019730	antimicrobial humoral response	5/107	122/18670	0.000685692	0.00214504	0.000883966	CXCL10/CXCL2/CXCL8/F2/CXCL11	5	biological processes
GO:1902275	regulation of chromatin organization	6/107	185/18670	0.000689233	0.0021544	0.000887824	IL1B/MAPK3/TGFB1/TP53/VEGFA/CCNB1	6	biological processes
GO:0048863	stem cell differentiation	7/107	257/18670	0.000698841	0.00218024	0.00089847	ESR1/HIF1A/MAPK1/MAPK3/NFE2L2/RUNX2/TP53	7	biological processes
GO:0033077	T cell differentiation in thymus	4/107	70/18670	0.000699164	0.00218024	0.00089847	BCL2/ERBB2/SOD1/TP53	4	biological processes
GO:0060395	SMAD protein signal transduction	4/107	70/18670	0.000699164	0.00218024	0.00089847	FOS/JUN/PARP1/TGFB1	4	biological processes
GO:0003007	heart morphogenesis	7/107	259/18670	0.000731442	0.0022753	0.000937647	GJA1/HIF1A/JUN/TGFB1/TP53/VEGFA/INSR	7	biological processes
GO:0010165	response to X-ray	3/107	31/18670	0.000731969	0.0022753	0.000937647	CASP3/TP53/CDKN1A	3	biological processes
GO:0035767	endothelial cell chemotaxis	3/107	31/18670	0.000731969	0.0022753	0.000937647	HSPB1/MET/VEGFA	3	biological processes
GO:0045742	positive regulation of epidermal growth factor receptor signaling pathway	3/107	31/18670	0.000731969	0.0022753	0.000937647	AKT1/EGF/MMP9	3	biological processes
GO:0072659	protein localization to plasma membrane	7/107	260/18670	0.000748189	0.00232388	0.000957666	AKT1/AR/BCL2L1/EGFR/IFNG/TGFB1/TNF	7	biological processes
GO:0009108	coenzyme biosynthetic process	7/107	261/18670	0.000765238	0.00237496	0.000978715	AKR1A1/APP/FASN/HIF1A/IFNG/TP53/INSR	7	biological processes
GO:0002532	production of molecular mediator involved in inflammatory response	4/107	72/18670	0.000777644	0.00240965	0.000993012	F2/NOS2/SERPINE1/ALOX5	4	biological processes
GO:1903747	regulation of establishment of protein localization to mitochondrion	4/107	72/18670	0.000777644	0.00240965	0.000993012	BCL2/CASP8/TP53/E2F1	4	biological processes
GO:0015850	organic hydroxy compound transport	7/107	262/18670	0.000782593	0.00242308	0.000998544	CAV1/EGF/MAOB/NFKB1/NFKBIA/PPARG/SPP1	7	biological processes
GO:0046031	ADP metabolic process	5/107	126/18670	0.000793414	0.00245465	0.00101155	APP/HIF1A/IFNG/TP53/INSR	5	biological processes
GO:0008210	estrogen metabolic process	3/107	32/18670	0.000804338	0.00247867	0.00102145	CYP3A4/CYP1B1/CYP1A1	3	biological processes
GO:0008608	attachment of spindle microtubules to kinetochore	3/107	32/18670	0.000804338	0.00247867	0.00102145	AURKB/CCNB1/NEK2	3	biological processes
GO:0043552	positive regulation of phosphatidylinositol 3-kinase activity	3/107	32/18670	0.000804338	0.00247867	0.00102145	FLT3/TGFB1/SRC	3	biological processes
GO:0046685	response to arsenic-containing substance	3/107	32/18670	0.000804338	0.00247867	0.00102145	HMOX1/CDKN1A/CYP1A1	3	biological processes
GO:1901661	quinone metabolic process	3/107	32/18670	0.000804338	0.00247867	0.00102145	AKR1A1/AKR1B1/AKR1B10	3	biological processes
GO:0031330	negative regulation of cellular catabolic process	7/107	264/18670	0.000818239	0.00251636	0.00103698	AKT1/BCL2/HMOX1/MET/PIK3CG/TP53/E2F1	7	biological processes
GO:0032945	negative regulation of mononuclear cell proliferation	4/107	73/18670	0.00081913	0.00251636	0.00103698	CASP3/ERBB2/IL2/TGFB1	4	biological processes
GO:0050672	negative regulation of lymphocyte proliferation	4/107	73/18670	0.00081913	0.00251636	0.00103698	CASP3/ERBB2/IL2/TGFB1	4	biological processes
GO:1901983	regulation of protein acetylation	4/107	73/18670	0.00081913	0.00251636	0.00103698	GSK3B/IL1B/MAPK3/TGFB1	4	biological processes
GO:0045727	positive regulation of translation	5/107	127/18670	0.000822213	0.00252385	0.00104007	ERBB2/IL6/MAPK1/MAPK3/TNF	5	biological processes
GO:0045333	cellular respiration	6/107	193/18670	0.000859396	0.00263593	0.00108626	CAT/HIF1A/IFNG/NOS2/CDK1/CCNB1	6	biological processes
GO:0099601	regulation of neurotransmitter receptor activity	4/107	74/18670	0.000862153	0.00264232	0.00108889	APP/CCL2/IFNG/SRC	4	biological processes
GO:0016242	negative regulation of macroautophagy	3/107	33/18670	0.0008811	0.00269198	0.00110936	AKT1/HMOX1/TP53	3	biological processes
GO:0048011	neurotrophin TRK receptor signaling pathway	3/107	33/18670	0.0008811	0.00269198	0.00110936	CASP3/RAF1/SRC	3	biological processes
GO:1901186	positive regulation of ERBB signaling pathway	3/107	33/18670	0.0008811	0.00269198	0.00110936	AKT1/EGF/MMP9	3	biological processes
GO:2000758	positive regulation of peptidyl-lysine acetylation	3/107	33/18670	0.0008811	0.00269198	0.00110936	IL1B/MAPK3/TGFB1	3	biological processes
GO:0050804	modulation of chemical synaptic transmission	9/107	436/18670	0.000905567	0.00276458	0.00113928	APP/CCL2/EGFR/GSK3B/IL1B/MAPK1/PLAT/TNF/SRC	9	biological processes
GO:0001960	negative regulation of cytokine-mediated signaling pathway	4/107	75/18670	0.000906747	0.00276603	0.00113988	CAV1/IL6/MMP12/PPARG	4	biological processes
GO:0099177	regulation of trans-synaptic signaling	9/107	437/18670	0.000920257	0.00280507	0.00115596	APP/CCL2/EGFR/GSK3B/IL1B/MAPK1/PLAT/TNF/SRC	9	biological processes
GO:0045165	cell fate commitment	7/107	270/18670	0.000932941	0.00284153	0.00117099	AR/BCL2/CASP3/IL6/PPARG/RUNX2/TP53	7	biological processes
GO:0072088	nephron epithelium morphogenesis	4/107	76/18670	0.000952941	0.00290019	0.00119516	BCL2/STAT1/TGFB1/VEGFA	4	biological processes
GO:0007435	salivary gland morphogenesis	3/107	34/18670	0.000962359	0.0029153	0.00120139	EGFR/TGFB1/TNF	3	biological processes
GO:0032148	activation of protein kinase B activity	3/107	34/18670	0.000962359	0.0029153	0.00120139	AKT1/INSR/SRC	3	biological processes
GO:0042533	tumor necrosis factor biosynthetic process	3/107	34/18670	0.000962359	0.0029153	0.00120139	APP/HSPB1/IFNG	3	biological processes
GO:0042534	regulation of tumor necrosis factor biosynthetic process	3/107	34/18670	0.000962359	0.0029153	0.00120139	APP/HSPB1/IFNG	3	biological processes
GO:0071868	cellular response to monoamine stimulus	3/107	34/18670	0.000962359	0.0029153	0.00120139	APP/MAPK1/MAPK3	3	biological processes
GO:0071870	cellular response to catecholamine stimulus	3/107	34/18670	0.000962359	0.0029153	0.00120139	APP/MAPK1/MAPK3	3	biological processes
GO:0043280	positive regulation of cysteine-type endopeptidase activity involved in apoptotic process	5/107	132/18670	0.000978061	0.00296058	0.00122005	CASP8/F3/PPARG/TNF/CTSD	5	biological processes
GO:0061418	regulation of transcription from RNA polymerase II promoter in response to hypoxia	4/107	77/18670	0.00100077	0.00302697	0.00124741	HIF1A/NFE2L2/TP53/VEGFA	4	biological processes
GO:0016052	carbohydrate catabolic process	6/107	199/18670	0.001007	0.00304348	0.00125421	AKR1A1/APP/HIF1A/IFNG/TP53/INSR	6	biological processes
GO:0002705	positive regulation of leukocyte mediated immunity	5/107	133/18670	0.00101169	0.00305297	0.00125812	IL1B/IL2/IL6/TGFB1/TNF	5	biological processes
GO:0042770	signal transduction in response to DNA damage	5/107	133/18670	0.00101169	0.00305297	0.00125812	TP53/CDK1/CDKN1A/CCNB1/E2F1	5	biological processes
GO:0006165	nucleoside diphosphate phosphorylation	5/107	134/18670	0.00104618	0.00314037	0.00129414	APP/HIF1A/IFNG/TP53/INSR	5	biological processes
GO:0002701	negative regulation of production of molecular mediator of immune response	3/107	35/18670	0.00104822	0.00314037	0.00129414	HMOX1/TGFB1/TNF	3	biological processes
GO:0030262	apoptotic nuclear changes	3/107	35/18670	0.00104822	0.00314037	0.00129414	CASP3/IL6/TOP2A	3	biological processes
GO:0070423	nucleotide-binding oligomerization domain containing signaling pathway	3/107	35/18670	0.00104822	0.00314037	0.00129414	CASP8/NFKBIA/RELA	3	biological processes
GO:0070873	regulation of glycogen metabolic process	3/107	35/18670	0.00104822	0.00314037	0.00129414	AKT1/GSK3B/INSR	3	biological processes
GO:0110111	negative regulation of animal organ morphogenesis	3/107	35/18670	0.00104822	0.00314037	0.00129414	BCL2/STAT1/TNF	3	biological processes
GO:1905332	positive regulation of morphogenesis of an epithelium	3/107	35/18670	0.00104822	0.00314037	0.00129414	AR/TGFB1/VEGFA	3	biological processes
GO:0033143	regulation of intracellular steroid hormone receptor signaling pathway	4/107	78/18670	0.00105026	0.00314037	0.00129414	AR/ESR1/PARP1/SRC	4	biological processes
GO:0055021	regulation of cardiac muscle tissue growth	4/107	78/18670	0.00105026	0.00314037	0.00129414	GJA1/MAPK1/CDK1/CCNB1	4	biological processes
GO:0070664	negative regulation of leukocyte proliferation	4/107	78/18670	0.00105026	0.00314037	0.00129414	CASP3/ERBB2/IL2/TGFB1	4	biological processes
GO:0072028	nephron morphogenesis	4/107	78/18670	0.00105026	0.00314037	0.00129414	BCL2/STAT1/TGFB1/VEGFA	4	biological processes
GO:0072332	intrinsic apoptotic signaling pathway by p53 class mediator	4/107	78/18670	0.00105026	0.00314037	0.00129414	BCL2/TP53/CDKN1A/E2F1	4	biological processes
GO:0002703	regulation of leukocyte mediated immunity	6/107	201/18670	0.0010603	0.00316799	0.00130552	HMOX1/IL1B/IL2/IL6/TGFB1/TNF	6	biological processes
GO:0001822	kidney development	7/107	278/18670	0.00110522	0.00329969	0.00135979	AKR1B1/BCL2/CAT/MMP9/STAT1/TGFB1/VEGFA	7	biological processes
GO:0046939	nucleotide phosphorylation	5/107	136/18670	0.00111776	0.00333459	0.00137418	APP/HIF1A/IFNG/TP53/INSR	5	biological processes
GO:0030947	regulation of vascular endothelial growth factor receptor signaling pathway	3/107	36/18670	0.00113877	0.00338184	0.00139365	HIF1A/IL1B/VEGFA	3	biological processes
GO:0035872	nucleotide-binding domain, leucine rich repeat containing receptor signaling pathway	3/107	36/18670	0.00113877	0.00338184	0.00139365	CASP8/NFKBIA/RELA	3	biological processes
GO:0042554	superoxide anion generation	3/107	36/18670	0.00113877	0.00338184	0.00139365	EGFR/SOD1/TGFB1	3	biological processes
GO:0045740	positive regulation of DNA replication	3/107	36/18670	0.00113877	0.00338184	0.00139365	EGFR/JUN/CDK1	3	biological processes
GO:0071392	cellular response to estradiol stimulus	3/107	36/18670	0.00113877	0.00338184	0.00139365	EGFR/ESR1/CCNA2	3	biological processes
GO:2000310	regulation of NMDA receptor activity	3/107	36/18670	0.00113877	0.00338184	0.00139365	APP/CCL2/IFNG	3	biological processes
GO:0072655	establishment of protein localization to mitochondrion	5/107	137/18670	0.00115488	0.00342711	0.0014123	AKT1/BCL2/CASP8/TP53/E2F1	5	biological processes
GO:0009135	purine nucleoside diphosphate metabolic process	5/107	138/18670	0.00119291	0.00353195	0.00145551	APP/HIF1A/IFNG/TP53/INSR	5	biological processes
GO:0009179	purine ribonucleoside diphosphate metabolic process	5/107	138/18670	0.00119291	0.00353195	0.00145551	APP/HIF1A/IFNG/TP53/INSR	5	biological processes
GO:0046631	alpha-beta T cell activation	5/107	138/18670	0.00119291	0.00353195	0.00145551	BCL2/IFNG/IL2/IL6/IRF1	5	biological processes
GO:0016570	histone modification	9/107	454/18670	0.00120119	0.00355378	0.0014645	IL1B/MAPK3/TGFB1/TP53/VEGFA/CDK1/AURKB/CCNA2/CCNB1	9	biological processes
GO:0014855	striated muscle cell proliferation	4/107	81/18670	0.00120901	0.00356618	0.00146962	GJA1/MAPK1/CDK1/CCNB1	4	biological processes
GO:0030512	negative regulation of transforming growth factor beta receptor signaling pathway	4/107	81/18670	0.00120901	0.00356618	0.00146962	CAV1/HSPA5/TGFB1/TP53	4	biological processes
GO:0032436	positive regulation of proteasomal ubiquitin-dependent protein catabolic process	4/107	81/18670	0.00120901	0.00356618	0.00146962	AKT1/CAV1/GSK3B/NFE2L2	4	biological processes
GO:0060761	negative regulation of response to cytokine stimulus	4/107	81/18670	0.00120901	0.00356618	0.00146962	CAV1/IL6/MMP12/PPARG	4	biological processes
GO:0001662	behavioral fear response	3/107	37/18670	0.00123411	0.00360499	0.00148561	BCL2/DPP4/GJA1	3	biological processes
GO:0002714	positive regulation of B cell mediated immunity	3/107	37/18670	0.00123411	0.00360499	0.00148561	IL2/TGFB1/TNF	3	biological processes
GO:0002891	positive regulation of immunoglobulin mediated immune response	3/107	37/18670	0.00123411	0.00360499	0.00148561	IL2/TGFB1/TNF	3	biological processes
GO:0006921	cellular component disassembly involved in execution phase of apoptosis	3/107	37/18670	0.00123411	0.00360499	0.00148561	CASP3/IL6/TOP2A	3	biological processes
GO:0007431	salivary gland development	3/107	37/18670	0.00123411	0.00360499	0.00148561	EGFR/TGFB1/TNF	3	biological processes
GO:0033280	response to vitamin D	3/107	37/18670	0.00123411	0.00360499	0.00148561	CXCL10/SPP1/TGFB1	3	biological processes
GO:0042307	positive regulation of protein import into nucleus	3/107	37/18670	0.00123411	0.00360499	0.00148561	IFNG/MAPK1/TGFB1	3	biological processes
GO:0043114	regulation of vascular permeability	3/107	37/18670	0.00123411	0.00360499	0.00148561	TGFB1/VEGFA/SRC	3	biological processes
GO:0043243	positive regulation of protein complex disassembly	3/107	37/18670	0.00123411	0.00360499	0.00148561	IGF1R/TNF/INSR	3	biological processes
GO:0050691	regulation of defense response to virus by host	3/107	37/18670	0.00123411	0.00360499	0.00148561	IL1B/MMP12/STAT1	3	biological processes
GO:0071542	dopaminergic neuron differentiation	3/107	37/18670	0.00123411	0.00360499	0.00148561	GSK3B/HIF1A/VEGFA	3	biological processes
GO:2000142	regulation of DNA-templated transcription, initiation	3/107	37/18670	0.00123411	0.00360499	0.00148561	ESR1/JUN/TP53	3	biological processes
GO:2000273	positive regulation of signaling receptor activity	3/107	37/18670	0.00123411	0.00360499	0.00148561	CCL2/EGF/IFNG	3	biological processes
GO:0031647	regulation of protein stability	7/107	284/18670	0.00125012	0.00364904	0.00150376	BCL2/CASP3/MAPK1/TERT/TP53/SRC/CDKN1A	7	biological processes
GO:0050792	regulation of viral process	6/107	208/18670	0.0012641	0.00367473	0.00151435	BCL2/CXCL8/JUN/STAT1/TNF/TOP2A	6	biological processes
GO:0030279	negative regulation of ossification	4/107	82/18670	0.00126547	0.00367473	0.00151435	BCL2/HIF1A/TGFB1/TNF	4	biological processes
GO:0032637	interleukin-8 production	4/107	82/18670	0.00126547	0.00367473	0.00151435	IL1B/NOS2/SERPINE1/TNF	4	biological processes
GO:0034502	protein localization to chromosome	4/107	82/18670	0.00126547	0.00367473	0.00151435	ESR1/TERT/CDK1/AURKB	4	biological processes
GO:0034644	cellular response to UV	4/107	82/18670	0.00126547	0.00367473	0.00151435	PARP1/TP53/CDKN1A/AURKB	4	biological processes
GO:0051279	regulation of release of sequestered calcium ion into cytosol	4/107	82/18670	0.00126547	0.00367473	0.00151435	CXCL10/F2/TGFB1/CXCL11	4	biological processes
GO:1905954	positive regulation of lipid localization	4/107	82/18670	0.00126547	0.00367473	0.00151435	IL1B/NFKB1/NFKBIA/SPP1	4	biological processes
GO:0001837	epithelial to mesenchymal transition	5/107	140/18670	0.00127174	0.00368204	0.00151736	GSK3B/HIF1A/IL1B/IL6/TGFB1	5	biological processes
GO:0009185	ribonucleoside diphosphate metabolic process	5/107	140/18670	0.00127174	0.00368204	0.00151736	APP/HIF1A/IFNG/TP53/INSR	5	biological processes
GO:0072073	kidney epithelium development	5/107	140/18670	0.00127174	0.00368204	0.00151736	BCL2/CAT/STAT1/TGFB1/VEGFA	5	biological processes
GO:1903364	positive regulation of cellular protein catabolic process	5/107	140/18670	0.00127174	0.00368204	0.00151736	AKT1/CAV1/EGF/GSK3B/NFE2L2	5	biological processes
GO:0035303	regulation of dephosphorylation	6/107	209/18670	0.0012955	0.00374807	0.00154457	GSK3B/IFNG/IGFBP3/TGFB1/TNF/SRC	6	biological processes
GO:0044262	cellular carbohydrate metabolic process	7/107	286/18670	0.00130159	0.00376292	0.00155069	AKR1B1/AKT1/GSK3B/IGFBP3/TP53/INSR/SRC	7	biological processes
GO:0070585	protein localization to mitochondrion	5/107	141/18670	0.00131257	0.00379186	0.00156261	AKT1/BCL2/CASP8/TP53/E2F1	5	biological processes
GO:1903845	negative regulation of cellular response to transforming growth factor beta stimulus	4/107	83/18670	0.00132374	0.00382133	0.00157476	CAV1/HSPA5/TGFB1/TP53	4	biological processes
GO:0002209	behavioral defense response	3/107	38/18670	0.00133434	0.00382939	0.00157808	BCL2/DPP4/GJA1	3	biological processes
GO:0045022	early endosome to late endosome transport	3/107	38/18670	0.00133434	0.00382939	0.00157808	MAPK1/MAPK3/SRC	3	biological processes
GO:0046825	regulation of protein export from nucleus	3/107	38/18670	0.00133434	0.00382939	0.00157808	GSK3B/IL1B/TP53	3	biological processes
GO:0060045	positive regulation of cardiac muscle cell proliferation	3/107	38/18670	0.00133434	0.00382939	0.00157808	MAPK1/CDK1/CCNB1	3	biological processes
GO:0071867	response to monoamine	3/107	38/18670	0.00133434	0.00382939	0.00157808	APP/MAPK1/MAPK3	3	biological processes
GO:0071869	response to catecholamine	3/107	38/18670	0.00133434	0.00382939	0.00157808	APP/MAPK1/MAPK3	3	biological processes
GO:1904037	positive regulation of epithelial cell apoptotic process	3/107	38/18670	0.00133434	0.00382939	0.00157808	CCL2/CD40LG/IL6	3	biological processes
GO:1904706	negative regulation of vascular smooth muscle cell proliferation	3/107	38/18670	0.00133434	0.00382939	0.00157808	HMOX1/PPARG/CDKN1A	3	biological processes
GO:0050871	positive regulation of B cell activation	5/107	142/18670	0.00135435	0.003884	0.00160059	BCL2/IL2/IL6/TGFB1/CDKN1A	5	biological processes
GO:0045445	myoblast differentiation	4/107	84/18670	0.00138387	0.00395707	0.0016307	CXCL10/IGFBP3/TGFB1/TNF	4	biological processes
GO:0046889	positive regulation of lipid biosynthetic process	4/107	84/18670	0.00138387	0.00395707	0.0016307	AKT1/IFNG/IL1B/TNF	4	biological processes
GO:0060420	regulation of heart growth	4/107	84/18670	0.00138387	0.00395707	0.0016307	GJA1/MAPK1/CDK1/CCNB1	4	biological processes
GO:1905897	regulation of response to endoplasmic reticulum stress	4/107	84/18670	0.00138387	0.00395707	0.0016307	BCL2L1/CAV1/HSPA5/NFE2L2	4	biological processes
GO:0044344	cellular response to fibroblast growth factor stimulus	5/107	143/18670	0.00139712	0.00399205	0.00164511	CCL2/CXCL8/MAPK1/MAPK3/RUNX2	5	biological processes
GO:0034330	cell junction organization	7/107	290/18670	0.00140952	0.00401654	0.00165521	BCL2/CAV1/GJA1/TGFB1/TNF/VEGFA/SRC	7	biological processes
GO:0003012	muscle system process	9/107	465/18670	0.00141737	0.00401654	0.00165521	CAV1/CHUK/GJA1/HMOX1/IL1B/PARP1/PIK3CG/SOD1/MYLK	9	biological processes
GO:0010749	regulation of nitric oxide mediated signal transduction	2/107	10/18670	0.00142103	0.00401654	0.00165521	EGFR/VEGFA	2	biological processes
GO:0032025	response to cobalt ion	2/107	10/18670	0.00142103	0.00401654	0.00165521	CASP3/CASP8	2	biological processes
GO:0033483	gas homeostasis	2/107	10/18670	0.00142103	0.00401654	0.00165521	CAV1/HIF1A	2	biological processes
GO:0051918	negative regulation of fibrinolysis	2/107	10/18670	0.00142103	0.00401654	0.00165521	F2/SERPINE1	2	biological processes
GO:0060068	vagina development	2/107	10/18670	0.00142103	0.00401654	0.00165521	AXL/ESR1	2	biological processes
GO:0071281	cellular response to iron ion	2/107	10/18670	0.00142103	0.00401654	0.00165521	HMOX1/CCNB1	2	biological processes
GO:0072641	type I interferon secretion	2/107	10/18670	0.00142103	0.00401654	0.00165521	CHUK/MMP12	2	biological processes
GO:0090557	establishment of endothelial intestinal barrier	2/107	10/18670	0.00142103	0.00401654	0.00165521	FASN/ICAM1	2	biological processes
GO:1900222	negative regulation of amyloid-beta clearance	2/107	10/18670	0.00142103	0.00401654	0.00165521	IFNG/TNF	2	biological processes
GO:1903862	positive regulation of oxidative phosphorylation	2/107	10/18670	0.00142103	0.00401654	0.00165521	CDK1/CCNB1	2	biological processes
GO:1990535	neuron projection maintenance	2/107	10/18670	0.00142103	0.00401654	0.00165521	APP/INSR	2	biological processes
GO:2000425	regulation of apoptotic cell clearance	2/107	10/18670	0.00142103	0.00401654	0.00165521	CCL2/ALOX15	2	biological processes
GO:2000628	regulation of miRNA metabolic process	2/107	10/18670	0.00142103	0.00401654	0.00165521	NFKB1/RELA	2	biological processes
GO:1902749	regulation of cell cycle G2/M phase transition	6/107	213/18670	0.00142711	0.00403083	0.00166109	APP/TP53/CDK1/AURKB/CCNB1/NEK2	6	biological processes
GO:0010661	positive regulation of muscle cell apoptotic process	3/107	39/18670	0.00143954	0.00405136	0.00166955	IFNG/PPARG/TP53	3	biological processes
GO:0038179	neurotrophin signaling pathway	3/107	39/18670	0.00143954	0.00405136	0.00166955	CASP3/RAF1/SRC	3	biological processes
GO:0045911	positive regulation of DNA recombination	3/107	39/18670	0.00143954	0.00405136	0.00166955	IL2/PARP1/TGFB1	3	biological processes
GO:1904591	positive regulation of protein import	3/107	39/18670	0.00143954	0.00405136	0.00166955	IFNG/MAPK1/TGFB1	3	biological processes
GO:2000648	positive regulation of stem cell proliferation	3/107	39/18670	0.00143954	0.00405136	0.00166955	HIF1A/TERT/VEGFA	3	biological processes
GO:1904064	positive regulation of cation transmembrane transport	5/107	144/18670	0.00144087	0.00405218	0.00166989	CCL2/CXCL10/F2/IFNG/CXCL11	5	biological processes
GO:0014031	mesenchymal cell development	4/107	85/18670	0.00144587	0.00406334	0.00167449	BCL2/HIF1A/MAPK1/MAPK3	4	biological processes
GO:0007409	axonogenesis	9/107	468/18670	0.00148148	0.00416043	0.0017145	APP/BCL2/ERBB2/GSK3B/MAPK1/MAPK3/SPP1/VEGFA/SRC	9	biological processes
GO:0000077	DNA damage checkpoint	5/107	145/18670	0.00148562	0.00416313	0.00171562	TP53/CDK1/CDKN1A/CCNB1/E2F1	5	biological processes
GO:0002822	regulation of adaptive immune response based on somatic recombination of immune receptors built from immunoglobulin superfamily domains	5/107	145/18670	0.00148562	0.00416313	0.00171562	IL1B/IL2/IL6/TGFB1/TNF	5	biological processes
GO:0007612	learning	5/107	145/18670	0.00148562	0.00416313	0.00171562	APP/FOS/HIF1A/JUN/INSR	5	biological processes
GO:0072001	renal system development	7/107	293/18670	0.00149496	0.00418631	0.00172517	AKR1B1/BCL2/CAT/MMP9/STAT1/TGFB1/VEGFA	7	biological processes
GO:0001942	hair follicle development	4/107	86/18670	0.00150979	0.00421881	0.00173856	BCL2/EGFR/RELA/TNF	4	biological processes
GO:0006919	activation of cysteine-type endopeptidase activity involved in apoptotic process	4/107	86/18670	0.00150979	0.00421881	0.00173856	CASP8/F3/PPARG/TNF	4	biological processes
GO:0034637	cellular carbohydrate biosynthetic process	4/107	86/18670	0.00150979	0.00421881	0.00173856	AKR1B1/AKT1/GSK3B/INSR	4	biological processes
GO:0035264	multicellular organism growth	5/107	146/18670	0.00153139	0.00427309	0.00176093	APP/AR/BCL2/SOD1/TP53	5	biological processes
GO:2001251	negative regulation of chromosome organization	5/107	146/18670	0.00153139	0.00427309	0.00176093	PARP1/SRC/TOP2A/AURKB/CCNB1	5	biological processes
GO:0042596	fear response	3/107	40/18670	0.00154982	0.00430919	0.00177581	BCL2/DPP4/GJA1	3	biological processes
GO:0051281	positive regulation of release of sequestered calcium ion into cytosol	3/107	40/18670	0.00154982	0.00430919	0.00177581	CXCL10/F2/CXCL11	3	biological processes
GO:0071470	cellular response to osmotic stress	3/107	40/18670	0.00154982	0.00430919	0.00177581	AKR1B1/CASP3/MYLK	3	biological processes
GO:0071548	response to dexamethasone	3/107	40/18670	0.00154982	0.00430919	0.00177581	EGFR/ICAM1/TGFB1	3	biological processes
GO:2000008	regulation of protein localization to cell surface	3/107	40/18670	0.00154982	0.00430919	0.00177581	AKT1/EGF/TNF	3	biological processes
GO:0016236	macroautophagy	7/107	295/18670	0.00155413	0.00431814	0.00177949	AKT1/CASP3/HIF1A/HMOX1/MAPK3/TP53/SRC	7	biological processes
GO:0030900	forebrain development	8/107	381/18670	0.00157365	0.00436928	0.00180057	APP/AXL/CASP3/EGFR/GSK3B/HIF1A/SRC/E2F1	8	biological processes
GO:0019359	nicotinamide nucleotide biosynthetic process	5/107	147/18670	0.00157819	0.00436952	0.00180067	APP/HIF1A/IFNG/TP53/INSR	5	biological processes
GO:0019363	pyridine nucleotide biosynthetic process	5/107	147/18670	0.00157819	0.00436952	0.00180067	APP/HIF1A/IFNG/TP53/INSR	5	biological processes
GO:0061351	neural precursor cell proliferation	5/107	147/18670	0.00157819	0.00436952	0.00180067	EGF/HIF1A/TGFB1/TP53/VEGFA	5	biological processes
GO:0090263	positive regulation of canonical Wnt signaling pathway	5/107	147/18670	0.00157819	0.00436952	0.00180067	CAV1/EGF/EGFR/NFKB1/SRC	5	biological processes
GO:1903522	regulation of blood circulation	7/107	297/18670	0.00161512	0.00446861	0.0018415	AKT1/CAV1/EGFR/GJA1/ICAM1/IL2/PIK3CG	7	biological processes
GO:0016569	covalent chromatin modification	9/107	474/18670	0.00161671	0.00446986	0.00184202	IL1B/MAPK3/TGFB1/TP53/VEGFA/CDK1/AURKB/CCNA2/CCNB1	9	biological processes
GO:0043583	ear development	6/107	219/18670	0.00164339	0.00451842	0.00186203	BCL2/MAPK1/MAPK3/SOD1/TGFB1/CCNA2	6	biological processes
GO:0022404	molting cycle process	4/107	88/18670	0.00164348	0.00451842	0.00186203	BCL2/EGFR/RELA/TNF	4	biological processes
GO:0022405	hair cycle process	4/107	88/18670	0.00164348	0.00451842	0.00186203	BCL2/EGFR/RELA/TNF	4	biological processes
GO:0032088	negative regulation of NF-kappaB transcription factor activity	4/107	88/18670	0.00164348	0.00451842	0.00186203	CAT/CHUK/NFKBIA/CYP1B1	4	biological processes
GO:0050829	defense response to Gram-negative bacterium	4/107	88/18670	0.00164348	0.00451842	0.00186203	F2/IL6/NOS2/SERPINE1	4	biological processes
GO:0061097	regulation of protein tyrosine kinase activity	4/107	88/18670	0.00164348	0.00451842	0.00186203	APP/CAV1/EGF/SRC	4	biological processes
GO:0098773	skin epidermis development	4/107	88/18670	0.00164348	0.00451842	0.00186203	BCL2/EGFR/RELA/TNF	4	biological processes
GO:0106027	neuron projection organization	4/107	88/18670	0.00164348	0.00451842	0.00186203	APP/GSK3B/IGF1R/INSR	4	biological processes
GO:0030890	positive regulation of B cell proliferation	3/107	41/18670	0.00166525	0.00456547	0.00188142	BCL2/IL2/CDKN1A	3	biological processes
GO:0098927	vesicle-mediated transport between endosomal compartments	3/107	41/18670	0.00166525	0.00456547	0.00188142	MAPK1/MAPK3/SRC	3	biological processes
GO:1900117	regulation of execution phase of apoptosis	3/107	41/18670	0.00166525	0.00456547	0.00188142	BCL2L1/IL6/TP53	3	biological processes
GO:1903053	regulation of extracellular matrix organization	3/107	41/18670	0.00166525	0.00456547	0.00188142	DPP4/IL6/TGFB1	3	biological processes
GO:0002706	regulation of lymphocyte mediated immunity	5/107	149/18670	0.00167494	0.00458245	0.00188841	IL1B/IL2/IL6/TGFB1/TNF	5	biological processes
GO:2000058	regulation of ubiquitin-dependent protein catabolic process	5/107	149/18670	0.00167494	0.00458245	0.00188841	AKT1/CAV1/EGF/GSK3B/NFE2L2	5	biological processes
GO:2001056	positive regulation of cysteine-type endopeptidase activity	5/107	149/18670	0.00167494	0.00458245	0.00188841	CASP8/F3/PPARG/TNF/CTSD	5	biological processes
GO:0071774	response to fibroblast growth factor	5/107	150/18670	0.00172491	0.0046625	0.00192141	CCL2/CXCL8/MAPK1/MAPK3/RUNX2	5	biological processes
GO:0072525	pyridine-containing compound biosynthetic process	5/107	150/18670	0.00172491	0.0046625	0.00192141	APP/HIF1A/IFNG/TP53/INSR	5	biological processes
GO:0016264	gap junction assembly	2/107	11/18670	0.00173033	0.0046625	0.00192141	CAV1/GJA1	2	biological processes
GO:0031652	positive regulation of heat generation	2/107	11/18670	0.00173033	0.0046625	0.00192141	IL1B/TNF	2	biological processes
GO:0032494	response to peptidoglycan	2/107	11/18670	0.00173033	0.0046625	0.00192141	IL6/RELA	2	biological processes
GO:0033148	positive regulation of intracellular estrogen receptor signaling pathway	2/107	11/18670	0.00173033	0.0046625	0.00192141	AR/PARP1	2	biological processes
GO:0033629	negative regulation of cell adhesion mediated by integrin	2/107	11/18670	0.00173033	0.0046625	0.00192141	SERPINE1/CYP1B1	2	biological processes
GO:0035404	histone-serine phosphorylation	2/107	11/18670	0.00173033	0.0046625	0.00192141	AURKB/CCNB1	2	biological processes
GO:0035747	natural killer cell chemotaxis	2/107	11/18670	0.00173033	0.0046625	0.00192141	CCL2/PIK3CG	2	biological processes
GO:0043117	positive regulation of vascular permeability	2/107	11/18670	0.00173033	0.0046625	0.00192141	TGFB1/VEGFA	2	biological processes
GO:0045899	positive regulation of RNA polymerase II transcriptional preinitiation complex assembly	2/107	11/18670	0.00173033	0.0046625	0.00192141	ESR1/TP53	2	biological processes
GO:0048548	regulation of pinocytosis	2/107	11/18670	0.00173033	0.0046625	0.00192141	AXL/CAV1	2	biological processes
GO:0051024	positive regulation of immunoglobulin secretion	2/107	11/18670	0.00173033	0.0046625	0.00192141	IL2/IL6	2	biological processes
GO:0055015	ventricular cardiac muscle cell development	2/107	11/18670	0.00173033	0.0046625	0.00192141	CDK1/CCNB1	2	biological processes
GO:0060439	trachea morphogenesis	2/107	11/18670	0.00173033	0.0046625	0.00192141	MAPK1/MAPK3	2	biological processes
GO:0060736	prostate gland growth	2/107	11/18670	0.00173033	0.0046625	0.00192141	AR/ESR1	2	biological processes
GO:0061307	cardiac neural crest cell differentiation involved in heart development	2/107	11/18670	0.00173033	0.0046625	0.00192141	MAPK1/MAPK3	2	biological processes
GO:0061308	cardiac neural crest cell development involved in heart development	2/107	11/18670	0.00173033	0.0046625	0.00192141	MAPK1/MAPK3	2	biological processes
GO:0070673	response to interleukin-18	2/107	11/18670	0.00173033	0.0046625	0.00192141	AKT1/ALOX5	2	biological processes
GO:0071803	positive regulation of podosome assembly	2/107	11/18670	0.00173033	0.0046625	0.00192141	TNF/SRC	2	biological processes
GO:0072683	T cell extravasation	2/107	11/18670	0.00173033	0.0046625	0.00192141	CCL2/ICAM1	2	biological processes
GO:1990440	positive regulation of transcription from RNA polymerase II promoter in response to endoplasmic reticulum stress	2/107	11/18670	0.00173033	0.0046625	0.00192141	HSPA5/TP53	2	biological processes
GO:1903169	regulation of calcium ion transmembrane transport	5/107	151/18670	0.00177597	0.00478222	0.00197074	CXCL10/F2/PIK3CG/TGFB1/CXCL11	5	biological processes
GO:0032651	regulation of interleukin-1 beta production	4/107	90/18670	0.00178519	0.00478928	0.00197365	APP/CASP8/HSPB1/IFNG	4	biological processes
GO:0002639	positive regulation of immunoglobulin production	3/107	42/18670	0.00178592	0.00478928	0.00197365	IL2/IL6/TGFB1	3	biological processes
GO:0006509	membrane protein ectodomain proteolysis	3/107	42/18670	0.00178592	0.00478928	0.00197365	IFNG/IL1B/TNF	3	biological processes
GO:0010907	positive regulation of glucose metabolic process	3/107	42/18670	0.00178592	0.00478928	0.00197365	AKT1/INSR/SRC	3	biological processes
GO:0097028	dendritic cell differentiation	3/107	42/18670	0.00178592	0.00478928	0.00197365	AXL/FLT3/TGFB1	3	biological processes
GO:1901031	regulation of response to reactive oxygen species	3/107	42/18670	0.00178592	0.00478928	0.00197365	MET/NFE2L2/TNF	3	biological processes
GO:0045444	fat cell differentiation	6/107	223/18670	0.00180086	0.00482605	0.0019888	AKT1/IL6/PPARG/TGFB1/TNF/E2F1	6	biological processes
GO:0015711	organic anion transport	9/107	482/18670	0.0018123	0.00485339	0.00200007	ABCB1/ABCC1/AKT1/CA1/GJA1/IL1B/NOS2/PPARG/CA12	9	biological processes
GO:0001953	negative regulation of cell-matrix adhesion	3/107	43/18670	0.00191192	0.00509931	0.00210141	MMP12/SERPINE1/SRC	3	biological processes
GO:0010863	positive regulation of phospholipase C activity	3/107	43/18670	0.00191192	0.00509931	0.00210141	EGFR/ESR1/SELE	3	biological processes
GO:0034198	cellular response to amino acid starvation	3/107	43/18670	0.00191192	0.00509931	0.00210141	MAPK1/MAPK3/CDKN1A	3	biological processes
GO:0045687	positive regulation of glial cell differentiation	3/107	43/18670	0.00191192	0.00509931	0.00210141	PPARG/RELA/TGFB1	3	biological processes
GO:0071364	cellular response to epidermal growth factor stimulus	3/107	43/18670	0.00191192	0.00509931	0.00210141	AKT1/EGFR/ERBB2	3	biological processes
GO:1901985	positive regulation of protein acetylation	3/107	43/18670	0.00191192	0.00509931	0.00210141	IL1B/MAPK3/TGFB1	3	biological processes
GO:0006090	pyruvate metabolic process	5/107	154/18670	0.00193582	0.00515955	0.00212624	APP/HIF1A/IFNG/TP53/INSR	5	biological processes
GO:1902652	secondary alcohol metabolic process	5/107	155/18670	0.00199137	0.00530041	0.00218429	APP/CAT/CYP3A4/FASN/SOD1	5	biological processes
GO:1903707	negative regulation of hemopoiesis	5/107	155/18670	0.00199137	0.00530041	0.00218429	ERBB2/IL2/IRF1/NFE2L2/NFKBIA	5	biological processes
GO:0006476	protein deacetylation	4/107	93/18670	0.00201334	0.00534801	0.0022039	IFNG/TGFB1/TP53/VEGFA	4	biological processes
GO:0007589	body fluid secretion	4/107	93/18670	0.00201334	0.00534801	0.0022039	CAV1/GJA1/HIF1A/VEGFA	4	biological processes
GO:0072080	nephron tubule development	4/107	93/18670	0.00201334	0.00534801	0.0022039	BCL2/STAT1/TGFB1/VEGFA	4	biological processes
GO:0034105	positive regulation of tissue remodeling	3/107	44/18670	0.00204332	0.00541666	0.00223219	EGFR/IL2/SPP1	3	biological processes
GO:0038084	vascular endothelial growth factor signaling pathway	3/107	44/18670	0.00204332	0.00541666	0.00223219	FLT3/HSPB1/VEGFA	3	biological processes
GO:0045601	regulation of endothelial cell differentiation	3/107	44/18670	0.00204332	0.00541666	0.00223219	IL1B/TNF/VEGFA	3	biological processes
GO:0051053	negative regulation of DNA metabolic process	5/107	156/18670	0.00204807	0.00542559	0.00223587	GJA1/PARP1/PPARG/TP53/SRC	5	biological processes
GO:0002903	negative regulation of B cell apoptotic process	2/107	12/18670	0.00206864	0.005447	0.00224469	IL2/AURKB	2	biological processes
GO:0007077	mitotic nuclear envelope disassembly	2/107	12/18670	0.00206864	0.005447	0.00224469	CDK1/CCNB1	2	biological processes
GO:0019336	phenol-containing compound catabolic process	2/107	12/18670	0.00206864	0.005447	0.00224469	MAOA/MAOB	2	biological processes
GO:0033197	response to vitamin E	2/107	12/18670	0.00206864	0.005447	0.00224469	CAT/PPARG	2	biological processes
GO:0051988	regulation of attachment of spindle microtubules to kinetochore	2/107	12/18670	0.00206864	0.005447	0.00224469	CCNB1/NEK2	2	biological processes
GO:0060391	positive regulation of SMAD protein signal transduction	2/107	12/18670	0.00206864	0.005447	0.00224469	PARP1/TGFB1	2	biological processes
GO:0070243	regulation of thymocyte apoptotic process	2/107	12/18670	0.00206864	0.005447	0.00224469	HIF1A/TP53	2	biological processes
GO:0097284	hepatocyte apoptotic process	2/107	12/18670	0.00206864	0.005447	0.00224469	BCL2L1/PIK3CG	2	biological processes
GO:2000121	regulation of removal of superoxide radicals	2/107	12/18670	0.00206864	0.005447	0.00224469	NFE2L2/TNF	2	biological processes
GO:0045621	positive regulation of lymphocyte differentiation	4/107	94/18670	0.00209366	0.0055055	0.0022688	AXL/IFNG/IL2/TGFB1	4	biological processes
GO:0060993	kidney morphogenesis	4/107	94/18670	0.00209366	0.0055055	0.0022688	BCL2/STAT1/TGFB1/VEGFA	4	biological processes
GO:0009132	nucleoside diphosphate metabolic process	5/107	158/18670	0.00216501	0.00568932	0.00234455	APP/HIF1A/IFNG/TP53/INSR	5	biological processes
GO:0042102	positive regulation of T cell proliferation	4/107	95/18670	0.00217617	0.00570255	0.00235001	CD40LG/IL1B/IL2/IL6	4	biological processes
GO:0045069	regulation of viral genome replication	4/107	95/18670	0.00217617	0.00570255	0.00235001	BCL2/CXCL8/TNF/TOP2A	4	biological processes
GO:0061326	renal tubule development	4/107	95/18670	0.00217617	0.00570255	0.00235001	BCL2/STAT1/TGFB1/VEGFA	4	biological processes
GO:0031018	endocrine pancreas development	3/107	45/18670	0.00218022	0.00570255	0.00235001	AKT1/GSK3B/IL6	3	biological processes
GO:0042771	intrinsic apoptotic signaling pathway in response to DNA damage by p53 class mediator	3/107	45/18670	0.00218022	0.00570255	0.00235001	BCL2/TP53/CDKN1A	3	biological processes
GO:0045581	negative regulation of T cell differentiation	3/107	45/18670	0.00218022	0.00570255	0.00235001	ERBB2/IL2/IRF1	3	biological processes
GO:1900274	regulation of phospholipase C activity	3/107	45/18670	0.00218022	0.00570255	0.00235001	EGFR/ESR1/SELE	3	biological processes
GO:0048738	cardiac muscle tissue development	6/107	233/18670	0.00224465	0.00586718	0.00241785	GJA1/MAPK1/TGFB1/VEGFA/CDK1/CCNB1	6	biological processes
GO:0019217	regulation of fatty acid metabolic process	4/107	96/18670	0.0022609	0.00589787	0.0024305	AKT1/CAV1/IL1B/PPARG	4	biological processes
GO:0032755	positive regulation of interleukin-6 production	4/107	96/18670	0.0022609	0.00589787	0.0024305	APP/IL1B/IL6/TNF	4	biological processes
GO:0097327	response to antineoplastic agent	4/107	96/18670	0.0022609	0.00589787	0.0024305	EGFR/HMOX1/ICAM1/TGFB1	4	biological processes
GO:0030203	glycosaminoglycan metabolic process	5/107	160/18670	0.00228675	0.00596135	0.00245666	AKT1/EGF/IL1B/NFKB1/TGFB1	5	biological processes
GO:0002446	neutrophil mediated immunity	9/107	499/18670	0.00229109	0.00596794	0.00245937	CAT/F2/IL6/MAPK1/MMP9/NFKB1/PLAU/ALOX5/CTSD	9	biological processes
GO:0006898	receptor-mediated endocytosis	7/107	316/18670	0.00229232	0.00596794	0.00245937	CAV1/CXCL8/EGF/SELE/SERPINE1/VEGFA/INSR	7	biological processes
GO:0005978	glycogen biosynthetic process	3/107	46/18670	0.00232268	0.00601903	0.00248043	AKT1/GSK3B/INSR	3	biological processes
GO:0009250	glucan biosynthetic process	3/107	46/18670	0.00232268	0.00601903	0.00248043	AKT1/GSK3B/INSR	3	biological processes
GO:0014075	response to amine	3/107	46/18670	0.00232268	0.00601903	0.00248043	ICAM1/SOD1/CDK1	3	biological processes
GO:0032369	negative regulation of lipid transport	3/107	46/18670	0.00232268	0.00601903	0.00248043	AKT1/EGF/NFKB1	3	biological processes
GO:0043277	apoptotic cell clearance	3/107	46/18670	0.00232268	0.00601903	0.00248043	AXL/CCL2/ALOX15	3	biological processes
GO:0060711	labyrinthine layer development	3/107	46/18670	0.00232268	0.00601903	0.00248043	AKT1/CASP8/MAPK1	3	biological processes
GO:1990928	response to amino acid starvation	3/107	46/18670	0.00232268	0.00601903	0.00248043	MAPK1/MAPK3/CDKN1A	3	biological processes
GO:0060560	developmental growth involved in morphogenesis	6/107	235/18670	0.00234251	0.00606643	0.00249996	APP/ESR1/GSK3B/SPP1/TGFB1/VEGFA	6	biological processes
GO:0001657	ureteric bud development	4/107	97/18670	0.00234788	0.00606831	0.00250074	BCL2/CAT/TGFB1/VEGFA	4	biological processes
GO:0015908	fatty acid transport	4/107	97/18670	0.00234788	0.00606831	0.00250074	AKT1/IL1B/NOS2/PPARG	4	biological processes
GO:0120162	positive regulation of cold-induced thermogenesis	4/107	97/18670	0.00234788	0.00606831	0.00250074	CAV1/GJA1/IGF1R/VEGFA	4	biological processes
GO:0032635	interleukin-6 production	5/107	161/18670	0.00234946	0.00606841	0.00250078	APP/IL1B/IL6/NOS2/TNF	5	biological processes
GO:0007183	SMAD protein complex assembly	2/107	13/18670	0.00243563	0.00622118	0.00256373	PARP1/TGFB1	2	biological processes
GO:0010745	negative regulation of macrophage derived foam cell differentiation	2/107	13/18670	0.00243563	0.00622118	0.00256373	NFKBIA/PPARG	2	biological processes
GO:0010763	positive regulation of fibroblast migration	2/107	13/18670	0.00243563	0.00622118	0.00256373	AKT1/TGFB1	2	biological processes
GO:0010870	positive regulation of receptor biosynthetic process	2/107	13/18670	0.00243563	0.00622118	0.00256373	HIF1A/IFNG	2	biological processes
GO:0031650	regulation of heat generation	2/107	13/18670	0.00243563	0.00622118	0.00256373	IL1B/TNF	2	biological processes
GO:0031953	negative regulation of protein autophosphorylation	2/107	13/18670	0.00243563	0.00622118	0.00256373	CAV1/JUN	2	biological processes
GO:0042178	xenobiotic catabolic process	2/107	13/18670	0.00243563	0.00622118	0.00256373	GSTM1/CYP1A1	2	biological processes
GO:0042635	positive regulation of hair cycle	2/107	13/18670	0.00243563	0.00622118	0.00256373	TERT/TNF	2	biological processes
GO:0043568	positive regulation of insulin-like growth factor receptor signaling pathway	2/107	13/18670	0.00243563	0.00622118	0.00256373	AR/IGFBP3	2	biological processes
GO:0045086	positive regulation of interleukin-2 biosynthetic process	2/107	13/18670	0.00243563	0.00622118	0.00256373	IL1A/IL1B	2	biological processes
GO:0050722	regulation of interleukin-1 beta biosynthetic process	2/107	13/18670	0.00243563	0.00622118	0.00256373	APP/IFNG	2	biological processes
GO:0060576	intestinal epithelial cell development	2/107	13/18670	0.00243563	0.00622118	0.00256373	HIF1A/CDKN1A	2	biological processes
GO:0061029	eyelid development in camera-type eye	2/107	13/18670	0.00243563	0.00622118	0.00256373	EGFR/JUN	2	biological processes
GO:0070431	nucleotide-binding oligomerization domain containing 2 signaling pathway	2/107	13/18670	0.00243563	0.00622118	0.00256373	NFKBIA/RELA	2	biological processes
GO:0071287	cellular response to manganese ion	2/107	13/18670	0.00243563	0.00622118	0.00256373	APP/HSPA5	2	biological processes
GO:2000194	regulation of female gonad development	2/107	13/18670	0.00243563	0.00622118	0.00256373	INSR/SRC	2	biological processes
GO:0072163	mesonephric epithelium development	4/107	98/18670	0.00243713	0.00622118	0.00256373	BCL2/CAT/TGFB1/VEGFA	4	biological processes
GO:0072164	mesonephric tubule development	4/107	98/18670	0.00243713	0.00622118	0.00256373	BCL2/CAT/TGFB1/VEGFA	4	biological processes
GO:0002204	somatic recombination of immunoglobulin genes involved in immune response	3/107	47/18670	0.00247078	0.00627445	0.00258569	CD40LG/IL2/TGFB1	3	biological processes
GO:0002208	somatic diversification of immunoglobulins involved in immune response	3/107	47/18670	0.00247078	0.00627445	0.00258569	CD40LG/IL2/TGFB1	3	biological processes
GO:0014911	positive regulation of smooth muscle cell migration	3/107	47/18670	0.00247078	0.00627445	0.00258569	BCL2/TERT/SRC	3	biological processes
GO:0030261	chromosome condensation	3/107	47/18670	0.00247078	0.00627445	0.00258569	TOP2A/CDK1/CCNB1	3	biological processes
GO:0035722	interleukin-12-mediated signaling pathway	3/107	47/18670	0.00247078	0.00627445	0.00258569	CA1/IFNG/SOD1	3	biological processes
GO:0045190	isotype switching	3/107	47/18670	0.00247078	0.00627445	0.00258569	CD40LG/IL2/TGFB1	3	biological processes
GO:0048806	genitalia development	3/107	47/18670	0.00247078	0.00627445	0.00258569	AR/AXL/ESR1	3	biological processes
GO:0070231	T cell apoptotic process	3/107	47/18670	0.00247078	0.00627445	0.00258569	AKT1/HIF1A/TP53	3	biological processes
GO:0031214	biomineral tissue development	5/107	163/18670	0.00247862	0.00629028	0.00259221	GJA1/HIF1A/SPP1/TGFB1/ALOX15	5	biological processes
GO:0031348	negative regulation of defense response	6/107	239/18670	0.00254786	0.00646181	0.0026629	F2/IL2/MMP12/NFKB1/PPARG/SOD1	6	biological processes
GO:0045912	negative regulation of carbohydrate metabolic process	3/107	48/18670	0.00262461	0.00663931	0.00273604	GSK3B/TGFB1/TP53	3	biological processes
GO:0055023	positive regulation of cardiac muscle tissue growth	3/107	48/18670	0.00262461	0.00663931	0.00273604	MAPK1/CDK1/CCNB1	3	biological processes
GO:0072604	interleukin-6 secretion	3/107	48/18670	0.00262461	0.00663931	0.00273604	IL1B/NOS2/TNF	3	biological processes
GO:1903727	positive regulation of phospholipid metabolic process	3/107	48/18670	0.00262461	0.00663931	0.00273604	FLT3/TGFB1/SRC	3	biological processes
GO:0034329	cell junction assembly	6/107	241/18670	0.00265547	0.00671305	0.00276643	BCL2/CAV1/GJA1/TNF/VEGFA/SRC	6	biological processes
GO:0016125	sterol metabolic process	5/107	166/18670	0.00268193	0.00677559	0.0027922	APP/CAT/FASN/SOD1/CYP1B1	5	biological processes
GO:0032649	regulation of interferon-gamma production	4/107	101/18670	0.00271886	0.00686447	0.00282883	AXL/IL1B/IL2/TNF	4	biological processes
GO:0002686	negative regulation of leukocyte migration	3/107	49/18670	0.00278423	0.006998	0.00288386	AKT1/CCL2/HMOX1	3	biological processes
GO:0032757	positive regulation of interleukin-8 production	3/107	49/18670	0.00278423	0.006998	0.00288386	IL1B/SERPINE1/TNF	3	biological processes
GO:0043124	negative regulation of I-kappaB kinase/NF-kappaB signaling	3/107	49/18670	0.00278423	0.006998	0.00288386	CASP8/ESR1/STAT1	3	biological processes
GO:0048546	digestive tract morphogenesis	3/107	49/18670	0.00278423	0.006998	0.00288386	BCL2/EGFR/HIF1A	3	biological processes
GO:0071349	cellular response to interleukin-12	3/107	49/18670	0.00278423	0.006998	0.00288386	CA1/IFNG/SOD1	3	biological processes
GO:0071715	icosanoid transport	3/107	49/18670	0.00278423	0.006998	0.00288386	ABCC1/IL1B/NOS2	3	biological processes
GO:1901571	fatty acid derivative transport	3/107	49/18670	0.00278423	0.006998	0.00288386	ABCC1/IL1B/NOS2	3	biological processes
GO:0001823	mesonephros development	4/107	102/18670	0.00281753	0.00705673	0.00290806	BCL2/CAT/TGFB1/VEGFA	4	biological processes
GO:0020027	hemoglobin metabolic process	2/107	14/18670	0.00283096	0.00705673	0.00290806	CAT/HIF1A	2	biological processes
GO:0032310	prostaglandin secretion	2/107	14/18670	0.00283096	0.00705673	0.00290806	IL1B/NOS2	2	biological processes
GO:0036295	cellular response to increased oxygen levels	2/107	14/18670	0.00283096	0.00705673	0.00290806	CAV1/PPARG	2	biological processes
GO:0038166	angiotensin-activated signaling pathway	2/107	14/18670	0.00283096	0.00705673	0.00290806	CAV1/SRC	2	biological processes
GO:0043374	CD8-positive, alpha-beta T cell differentiation	2/107	14/18670	0.00283096	0.00705673	0.00290806	BCL2/IRF1	2	biological processes
GO:0045651	positive regulation of macrophage differentiation	2/107	14/18670	0.00283096	0.00705673	0.00290806	CASP8/TGFB1	2	biological processes
GO:0050720	interleukin-1 beta biosynthetic process	2/107	14/18670	0.00283096	0.00705673	0.00290806	APP/IFNG	2	biological processes
GO:0050930	induction of positive chemotaxis	2/107	14/18670	0.00283096	0.00705673	0.00290806	CXCL8/VEGFA	2	biological processes
GO:0051712	positive regulation of killing of cells of other organism	2/107	14/18670	0.00283096	0.00705673	0.00290806	IFNG/NOS2	2	biological processes
GO:0051917	regulation of fibrinolysis	2/107	14/18670	0.00283096	0.00705673	0.00290806	F2/SERPINE1	2	biological processes
GO:1903054	negative regulation of extracellular matrix organization	2/107	14/18670	0.00283096	0.00705673	0.00290806	DPP4/TGFB1	2	biological processes
GO:1903351	cellular response to dopamine	2/107	14/18670	0.00283096	0.00705673	0.00290806	MAPK1/MAPK3	2	biological processes
GO:0043161	proteasome-mediated ubiquitin-dependent protein catabolic process	8/107	419/18670	0.00283708	0.0070675	0.0029125	AKT1/CAV1/GSK3B/HSPA5/NFE2L2/CDK1/AURKB/CCNB1	8	biological processes
GO:0050728	negative regulation of inflammatory response	5/107	169/18670	0.00289708	0.00721239	0.00297221	F2/IL2/NFKB1/PPARG/SOD1	5	biological processes
GO:0018958	phenol-containing compound metabolic process	4/107	103/18670	0.00291862	0.00724304	0.00298484	AKR1B1/BCL2/MAOA/MAOB	4	biological processes
GO:0032652	regulation of interleukin-1 production	4/107	103/18670	0.00291862	0.00724304	0.00298484	APP/CASP8/HSPB1/IFNG	4	biological processes
GO:0034766	negative regulation of ion transmembrane transport	4/107	103/18670	0.00291862	0.00724304	0.00298484	AKT1/CAV1/MMP9/TGFB1	4	biological processes
GO:0035601	protein deacylation	4/107	103/18670	0.00291862	0.00724304	0.00298484	IFNG/TGFB1/TP53/VEGFA	4	biological processes
GO:0048259	regulation of receptor-mediated endocytosis	4/107	103/18670	0.00291862	0.00724304	0.00298484	EGF/SELE/SERPINE1/VEGFA	4	biological processes
GO:0001961	positive regulation of cytokine-mediated signaling pathway	3/107	50/18670	0.0029497	0.00730173	0.00300902	AXL/HIF1A/MMP12	3	biological processes
GO:0010718	positive regulation of epithelial to mesenchymal transition	3/107	50/18670	0.0029497	0.00730173	0.00300902	IL1B/IL6/TGFB1	3	biological processes
GO:0060425	lung morphogenesis	3/107	50/18670	0.0029497	0.00730173	0.00300902	MAPK1/MAPK3/TNF	3	biological processes
GO:0070671	response to interleukin-12	3/107	50/18670	0.0029497	0.00730173	0.00300902	CA1/IFNG/SOD1	3	biological processes
GO:0006022	aminoglycan metabolic process	5/107	170/18670	0.0029715	0.00735104	0.00302934	AKT1/EGF/IL1B/NFKB1/TGFB1	5	biological processes
GO:0090150	establishment of protein localization to membrane	7/107	332/18670	0.00301722	0.00745944	0.00307402	BCL2/CASP8/EGFR/ERBB2/HSPA5/TP53/E2F1	7	biological processes
GO:0098732	macromolecule deacylation	4/107	104/18670	0.00302216	0.00746227	0.00307518	IFNG/TGFB1/TP53/VEGFA	4	biological processes
GO:1901800	positive regulation of proteasomal protein catabolic process	4/107	104/18670	0.00302216	0.00746227	0.00307518	AKT1/CAV1/GSK3B/NFE2L2	4	biological processes
GO:0006417	regulation of translation	8/107	424/18670	0.00304981	0.0075258	0.00310136	AKT1/APP/ERBB2/HSPB1/IL6/MAPK1/MAPK3/TNF	8	biological processes
GO:0002712	regulation of B cell mediated immunity	3/107	51/18670	0.00312112	0.0076758	0.00316318	IL2/TGFB1/TNF	3	biological processes
GO:0002889	regulation of immunoglobulin mediated immune response	3/107	51/18670	0.00312112	0.0076758	0.00316318	IL2/TGFB1/TNF	3	biological processes
GO:0031103	axon regeneration	3/107	51/18670	0.00312112	0.0076758	0.00316318	BCL2/JUN/SPP1	3	biological processes
GO:0030324	lung development	5/107	172/18670	0.00312446	0.0076758	0.00316318	EGFR/MAPK1/MAPK3/TNF/VEGFA	5	biological processes
GO:0032874	positive regulation of stress-activated MAPK cascade	5/107	172/18670	0.00312446	0.0076758	0.00316318	APP/CD40LG/IL1B/TNF/VEGFA	5	biological processes
GO:0007009	plasma membrane organization	4/107	105/18670	0.00312819	0.0076758	0.00316318	AKT1/AR/CAV1/SOD1	4	biological processes
GO:0008593	regulation of Notch signaling pathway	4/107	105/18670	0.00312819	0.0076758	0.00316318	AKT1/EGF/EGFR/NFKBIA	4	biological processes
GO:0045185	maintenance of protein location	4/107	105/18670	0.00312819	0.0076758	0.00316318	AKT1/CAV1/HSPA5/NFKBIA	4	biological processes
GO:0055017	cardiac muscle tissue growth	4/107	105/18670	0.00312819	0.0076758	0.00316318	GJA1/MAPK1/CDK1/CCNB1	4	biological processes
GO:0070304	positive regulation of stress-activated protein kinase signaling cascade	5/107	173/18670	0.00320304	0.00785454	0.00323684	APP/CD40LG/IL1B/TNF/VEGFA	5	biological processes
GO:0007052	mitotic spindle organization	4/107	106/18670	0.00323674	0.00792581	0.00326621	AURKB/BIRC5/CCNB1/NEK2	4	biological processes
GO:0030238	male sex determination	2/107	15/18670	0.00325431	0.00792581	0.00326621	AR/INSR	2	biological processes
GO:0034616	response to laminar fluid shear stress	2/107	15/18670	0.00325431	0.00792581	0.00326621	NFE2L2/TGFB1	2	biological processes
GO:0045360	regulation of interleukin-1 biosynthetic process	2/107	15/18670	0.00325431	0.00792581	0.00326621	APP/IFNG	2	biological processes
GO:0045898	regulation of RNA polymerase II transcriptional preinitiation complex assembly	2/107	15/18670	0.00325431	0.00792581	0.00326621	ESR1/TP53	2	biological processes
GO:0060099	regulation of phagocytosis, engulfment	2/107	15/18670	0.00325431	0.00792581	0.00326621	PPARG/ALOX15	2	biological processes
GO:0071801	regulation of podosome assembly	2/107	15/18670	0.00325431	0.00792581	0.00326621	TNF/SRC	2	biological processes
GO:1900119	positive regulation of execution phase of apoptosis	2/107	15/18670	0.00325431	0.00792581	0.00326621	IL6/TP53	2	biological processes
GO:1903350	response to dopamine	2/107	15/18670	0.00325431	0.00792581	0.00326621	MAPK1/MAPK3	2	biological processes
GO:1903358	regulation of Golgi organization	2/107	15/18670	0.00325431	0.00792581	0.00326621	MAPK1/MAPK3	2	biological processes
GO:2000402	negative regulation of lymphocyte migration	2/107	15/18670	0.00325431	0.00792581	0.00326621	AKT1/CCL2	2	biological processes
GO:0016447	somatic recombination of immunoglobulin gene segments	3/107	52/18670	0.00329853	0.00801362	0.00330239	CD40LG/IL2/TGFB1	3	biological processes
GO:0060421	positive regulation of heart growth	3/107	52/18670	0.00329853	0.00801362	0.00330239	MAPK1/CDK1/CCNB1	3	biological processes
GO:2000179	positive regulation of neural precursor cell proliferation	3/107	52/18670	0.00329853	0.00801362	0.00330239	EGF/HIF1A/VEGFA	3	biological processes
GO:2000677	regulation of transcription regulatory region DNA binding	3/107	52/18670	0.00329853	0.00801362	0.00330239	IFNG/PARP1/TGFB1	3	biological processes
GO:0006986	response to unfolded protein	5/107	176/18670	0.00344732	0.00836476	0.0034471	CCL2/CXCL8/HSPA5/HSPB1/NFE2L2	5	biological processes
GO:0030323	respiratory tube development	5/107	176/18670	0.00344732	0.00836476	0.0034471	EGFR/MAPK1/MAPK3/TNF/VEGFA	5	biological processes
GO:0046916	cellular transition metal ion homeostasis	4/107	108/18670	0.00346147	0.00839392	0.00345911	APP/HIF1A/HMOX1/SOD1	4	biological processes
GO:0035065	regulation of histone acetylation	3/107	53/18670	0.003482	0.00843328	0.00347533	IL1B/MAPK3/TGFB1	3	biological processes
GO:1901185	negative regulation of ERBB signaling pathway	3/107	53/18670	0.003482	0.00843328	0.00347533	EGF/EGFR/ERBB2	3	biological processes
GO:0006839	mitochondrial transport	6/107	256/18670	0.00357494	0.0086477	0.00356369	BCL2/BCL2L1/CASP8/GSK3B/TP53/E2F1	6	biological processes
GO:0090596	sensory organ morphogenesis	6/107	256/18670	0.00357494	0.0086477	0.00356369	BCL2/HIF1A/MAPK1/MAPK3/SOD1/VEGFA	6	biological processes
GO:0072009	nephron epithelium development	4/107	109/18670	0.00357773	0.00864911	0.00356428	BCL2/STAT1/TGFB1/VEGFA	4	biological processes
GO:0010950	positive regulation of endopeptidase activity	5/107	178/18670	0.00361745	0.00873439	0.00359942	CASP8/F3/PPARG/TNF/CTSD	5	biological processes
GO:2001257	regulation of cation channel activity	5/107	178/18670	0.00361745	0.00873439	0.00359942	APP/CAV1/CCL2/IFNG/MMP9	5	biological processes
GO:0002720	positive regulation of cytokine production involved in immune response	3/107	54/18670	0.00367161	0.00884883	0.00364658	IL1B/IL6/MAPK3	3	biological processes
GO:0006584	catecholamine metabolic process	3/107	54/18670	0.00367161	0.00884883	0.00364658	AKR1B1/MAOA/MAOB	3	biological processes
GO:0009712	catechol-containing compound metabolic process	3/107	54/18670	0.00367161	0.00884883	0.00364658	AKR1B1/MAOA/MAOB	3	biological processes
GO:0006024	glycosaminoglycan biosynthetic process	4/107	110/18670	0.00369661	0.00885403	0.00364872	EGF/IL1B/NFKB1/TGFB1	4	biological processes
GO:0001780	neutrophil homeostasis	2/107	16/18670	0.00370534	0.00885403	0.00364872	AXL/IL6	2	biological processes
GO:0002739	regulation of cytokine secretion involved in immune response	2/107	16/18670	0.00370534	0.00885403	0.00364872	MAPK3/TNF	2	biological processes
GO:0019372	lipoxygenase pathway	2/107	16/18670	0.00370534	0.00885403	0.00364872	ALOX5/ALOX15	2	biological processes
GO:0030397	membrane disassembly	2/107	16/18670	0.00370534	0.00885403	0.00364872	CDK1/CCNB1	2	biological processes
GO:0042222	interleukin-1 biosynthetic process	2/107	16/18670	0.00370534	0.00885403	0.00364872	APP/IFNG	2	biological processes
GO:0043217	myelin maintenance	2/107	16/18670	0.00370534	0.00885403	0.00364872	AKT1/SOD1	2	biological processes
GO:0051081	nuclear envelope disassembly	2/107	16/18670	0.00370534	0.00885403	0.00364872	CDK1/CCNB1	2	biological processes
GO:0055012	ventricular cardiac muscle cell differentiation	2/107	16/18670	0.00370534	0.00885403	0.00364872	CDK1/CCNB1	2	biological processes
GO:0071380	cellular response to prostaglandin E stimulus	2/107	16/18670	0.00370534	0.00885403	0.00364872	AKT1/PPARG	2	biological processes
GO:0086103	G protein-coupled receptor signaling pathway involved in heart process	2/107	16/18670	0.00370534	0.00885403	0.00364872	CAV1/SRC	2	biological processes
GO:1900451	positive regulation of glutamate receptor signaling pathway	2/107	16/18670	0.00370534	0.00885403	0.00364872	CCL2/IFNG	2	biological processes
GO:1904294	positive regulation of ERAD pathway	2/107	16/18670	0.00370534	0.00885403	0.00364872	CAV1/NFE2L2	2	biological processes
GO:1905153	regulation of membrane invagination	2/107	16/18670	0.00370534	0.00885403	0.00364872	PPARG/ALOX15	2	biological processes
GO:0010256	endomembrane system organization	8/107	438/18670	0.00371218	0.00886497	0.00365323	AKT1/AR/CAV1/MAPK1/MAPK3/SOD1/CDK1/CCNB1	8	biological processes
GO:0032412	regulation of ion transmembrane transporter activity	6/107	260/18670	0.00385586	0.00920209	0.00379216	ABCB1/APP/CAV1/CCL2/IFNG/MMP9	6	biological processes
GO:0002090	regulation of receptor internalization	3/107	55/18670	0.00386741	0.00920209	0.00379216	EGF/SELE/VEGFA	3	biological processes
GO:0010823	negative regulation of mitochondrion organization	3/107	55/18670	0.00386741	0.00920209	0.00379216	AKT1/BCL2L1/TP53	3	biological processes
GO:0042306	regulation of protein import into nucleus	3/107	55/18670	0.00386741	0.00920209	0.00379216	IFNG/MAPK1/TGFB1	3	biological processes
GO:0043551	regulation of phosphatidylinositol 3-kinase activity	3/107	55/18670	0.00386741	0.00920209	0.00379216	FLT3/TGFB1/SRC	3	biological processes
GO:0045620	negative regulation of lymphocyte differentiation	3/107	55/18670	0.00386741	0.00920209	0.00379216	ERBB2/IL2/IRF1	3	biological processes
GO:0060419	heart growth	4/107	112/18670	0.00394236	0.00937474	0.00386331	GJA1/MAPK1/CDK1/CCNB1	4	biological processes
GO:0009166	nucleotide catabolic process	5/107	182/18670	0.00397569	0.00944827	0.00389361	APP/HIF1A/IFNG/TP53/INSR	5	biological processes
GO:0032609	interferon-gamma production	4/107	113/18670	0.00406929	0.00964777	0.00397582	AXL/IL1B/IL2/TNF	4	biological processes
GO:0002381	immunoglobulin production involved in immunoglobulin mediated immune response	3/107	56/18670	0.00406946	0.00964777	0.00397582	CD40LG/IL2/TGFB1	3	biological processes
GO:0090307	mitotic spindle assembly	3/107	56/18670	0.00406946	0.00964777	0.00397582	AURKB/BIRC5/NEK2	3	biological processes
GO:0098586	cellular response to virus	3/107	56/18670	0.00406946	0.00964777	0.00397582	BCL2L1/CHUK/MMP12	3	biological processes
GO:0002449	lymphocyte mediated immunity	7/107	352/18670	0.00415687	0.00978864	0.00403388	CD40LG/ICAM1/IL1B/IL2/IL6/TGFB1/TNF	7	biological processes
GO:0043401	steroid hormone mediated signaling pathway	5/107	184/18670	0.00416402	0.00978864	0.00403388	AR/ESR1/PARP1/PPARG/SRC	5	biological processes
GO:0006089	lactate metabolic process	2/107	17/18670	0.00418373	0.00978864	0.00403388	HIF1A/TP53	2	biological processes
GO:0006978	DNA damage response, signal transduction by p53 class mediator resulting in transcription of p21 class mediator	2/107	17/18670	0.00418373	0.00978864	0.00403388	TP53/CDKN1A	2	biological processes
GO:0015732	prostaglandin transport	2/107	17/18670	0.00418373	0.00978864	0.00403388	IL1B/NOS2	2	biological processes
GO:0017085	response to insecticide	2/107	17/18670	0.00418373	0.00978864	0.00403388	CCNB1/CYP1A1	2	biological processes
GO:0030540	female genitalia development	2/107	17/18670	0.00418373	0.00978864	0.00403388	AXL/ESR1	2	biological processes
GO:0032966	negative regulation of collagen biosynthetic process	2/107	17/18670	0.00418373	0.00978864	0.00403388	IL6/PPARG	2	biological processes
GO:0033145	positive regulation of intracellular steroid hormone receptor signaling pathway	2/107	17/18670	0.00418373	0.00978864	0.00403388	AR/PARP1	2	biological processes
GO:0034501	protein localization to kinetochore	2/107	17/18670	0.00418373	0.00978864	0.00403388	CDK1/AURKB	2	biological processes
GO:0045091	regulation of single stranded viral RNA replication via double stranded DNA intermediate	2/107	17/18670	0.00418373	0.00978864	0.00403388	CXCL8/TOP2A	2	biological processes
GO:0045725	positive regulation of glycogen biosynthetic process	2/107	17/18670	0.00418373	0.00978864	0.00403388	AKT1/INSR	2	biological processes
GO:0051709	regulation of killing of cells of other organism	2/107	17/18670	0.00418373	0.00978864	0.00403388	IFNG/NOS2	2	biological processes
GO:0060644	mammary gland epithelial cell differentiation	2/107	17/18670	0.00418373	0.00978864	0.00403388	AKT1/HIF1A	2	biological processes
GO:0061298	retina vasculature development in camera-type eye	2/107	17/18670	0.00418373	0.00978864	0.00403388	HIF1A/CYP1B1	2	biological processes
GO:0070242	thymocyte apoptotic process	2/107	17/18670	0.00418373	0.00978864	0.00403388	HIF1A/TP53	2	biological processes
GO:0071850	mitotic cell cycle arrest	2/107	17/18670	0.00418373	0.00978864	0.00403388	TP53/CDKN1A	2	biological processes
GO:0090185	negative regulation of kidney development	2/107	17/18670	0.00418373	0.00978864	0.00403388	MMP9/STAT1	2	biological processes
GO:1902931	negative regulation of alcohol biosynthetic process	2/107	17/18670	0.00418373	0.00978864	0.00403388	NFKB1/SOD1	2	biological processes
GO:1903209	positive regulation of oxidative stress-induced cell death	2/107	17/18670	0.00418373	0.00978864	0.00403388	MMP3/SOD1	2	biological processes
GO:1905331	negative regulation of morphogenesis of an epithelium	2/107	17/18670	0.00418373	0.00978864	0.00403388	STAT1/TNF	2	biological processes
GO:2001267	regulation of cysteine-type endopeptidase activity involved in apoptotic signaling pathway	2/107	17/18670	0.00418373	0.00978864	0.00403388	CASP8/MMP9	2	biological processes
GO:0030218	erythrocyte differentiation	4/107	114/18670	0.00419895	0.00981255	0.00404373	CASP3/HIF1A/STAT1/VEGFA	4	biological processes
GO:0030282	bone mineralization	4/107	114/18670	0.00419895	0.00981255	0.00404373	GJA1/HIF1A/TGFB1/ALOX15	4	biological processes
GO:0060760	positive regulation of response to cytokine stimulus	3/107	57/18670	0.00427783	0.00999093	0.00411724	AXL/HIF1A/MMP12	3	biological processes
GO:0006023	aminoglycan biosynthetic process	4/107	115/18670	0.00433138	0.01011	0.0041663	EGF/IL1B/NFKB1/TGFB1	4	biological processes
GO:0022900	electron transport chain	5/107	186/18670	0.00435865	0.0101676	0.00419004	AKR1A1/AKR1B1/MAOB/CDK1/CCNB1	5	biological processes
GO:0022412	cellular process involved in reproduction in multicellular organism	7/107	357/18670	0.00448701	0.0104551	0.00430853	AKT1/BCL2/BCL2L1/TGFB1/SRC/TOP2A/CCNB1	7	biological processes
GO:0035306	positive regulation of dephosphorylation	3/107	58/18670	0.00449256	0.0104551	0.00430853	IFNG/TGFB1/SRC	3	biological processes
GO:0098930	axonal transport	3/107	58/18670	0.00449256	0.0104551	0.00430853	HIF1A/HSPB1/SOD1	3	biological processes
GO:1904589	regulation of protein import	3/107	58/18670	0.00449256	0.0104551	0.00430853	IFNG/MAPK1/TGFB1	3	biological processes
GO:0043902	positive regulation of multi-organism process	5/107	188/18670	0.0045597	0.0105988	0.00436774	IFNG/JUN/MAPK3/NOS2/TOP2A	5	biological processes
GO:1901292	nucleoside phosphate catabolic process	5/107	188/18670	0.0045597	0.0105988	0.00436774	APP/HIF1A/IFNG/TP53/INSR	5	biological processes
GO:0019362	pyridine nucleotide metabolic process	5/107	189/18670	0.00466266	0.0108101	0.00445483	APP/HIF1A/IFNG/TP53/INSR	5	biological processes
GO:0046496	nicotinamide nucleotide metabolic process	5/107	189/18670	0.00466266	0.0108101	0.00445483	APP/HIF1A/IFNG/TP53/INSR	5	biological processes
GO:0002902	regulation of B cell apoptotic process	2/107	18/18670	0.00468917	0.0108101	0.00445483	IL2/AURKB	2	biological processes
GO:0007252	I-kappaB phosphorylation	2/107	18/18670	0.00468917	0.0108101	0.00445483	AKT1/CHUK	2	biological processes
GO:0010713	negative regulation of collagen metabolic process	2/107	18/18670	0.00468917	0.0108101	0.00445483	IL6/PPARG	2	biological processes
GO:0039692	single stranded viral RNA replication via double stranded DNA intermediate	2/107	18/18670	0.00468917	0.0108101	0.00445483	CXCL8/TOP2A	2	biological processes
GO:0042772	DNA damage response, signal transduction resulting in transcription	2/107	18/18670	0.00468917	0.0108101	0.00445483	TP53/CDKN1A	2	biological processes
GO:0045780	positive regulation of bone resorption	2/107	18/18670	0.00468917	0.0108101	0.00445483	EGFR/SPP1	2	biological processes
GO:0046852	positive regulation of bone remodeling	2/107	18/18670	0.00468917	0.0108101	0.00445483	EGFR/SPP1	2	biological processes
GO:0070875	positive regulation of glycogen metabolic process	2/107	18/18670	0.00468917	0.0108101	0.00445483	AKT1/INSR	2	biological processes
GO:0090026	positive regulation of monocyte chemotaxis	2/107	18/18670	0.00468917	0.0108101	0.00445483	CXCL10/SERPINE1	2	biological processes
GO:0090190	positive regulation of branching involved in ureteric bud morphogenesis	2/107	18/18670	0.00468917	0.0108101	0.00445483	TGFB1/VEGFA	2	biological processes
GO:1900221	regulation of amyloid-beta clearance	2/107	18/18670	0.00468917	0.0108101	0.00445483	IFNG/TNF	2	biological processes
GO:2000647	negative regulation of stem cell proliferation	2/107	18/18670	0.00468917	0.0108101	0.00445483	TGFB1/TP53	2	biological processes
GO:0001658	branching involved in ureteric bud morphogenesis	3/107	59/18670	0.00471373	0.0108349	0.00446505	BCL2/TGFB1/VEGFA	3	biological processes
GO:0010518	positive regulation of phospholipase activity	3/107	59/18670	0.00471373	0.0108349	0.00446505	EGFR/ESR1/SELE	3	biological processes
GO:0031102	neuron projection regeneration	3/107	59/18670	0.00471373	0.0108349	0.00446505	BCL2/JUN/SPP1	3	biological processes
GO:0042130	negative regulation of T cell proliferation	3/107	59/18670	0.00471373	0.0108349	0.00446505	CASP3/ERBB2/TGFB1	3	biological processes
GO:2000756	regulation of peptidyl-lysine acetylation	3/107	59/18670	0.00471373	0.0108349	0.00446505	IL1B/MAPK3/TGFB1	3	biological processes
GO:0002460	adaptive immune response based on somatic recombination of immune receptors built from immunoglobulin superfamily domains	7/107	361/18670	0.00476512	0.0109467	0.0045111	CD40LG/ICAM1/IL1B/IL2/IL6/TGFB1/TNF	7	biological processes
GO:0002294	CD4-positive, alpha-beta T cell differentiation involved in immune response	3/107	60/18670	0.00494137	0.0113383	0.00467248	IFNG/IL2/IL6	3	biological processes
GO:0033013	tetrapyrrole metabolic process	3/107	60/18670	0.00494137	0.0113383	0.00467248	ABCC1/HMOX1/CYP1A1	3	biological processes
GO:0002698	negative regulation of immune effector process	4/107	120/18670	0.00503596	0.0115418	0.00475637	HMOX1/IL2/TGFB1/TNF	4	biological processes
GO:0017015	regulation of transforming growth factor beta receptor signaling pathway	4/107	120/18670	0.00503596	0.0115418	0.00475637	CAV1/HSPA5/TGFB1/TP53	4	biological processes
GO:0002377	immunoglobulin production	5/107	193/18670	0.00509111	0.0116614	0.00480565	CD40LG/IL2/IL6/TGFB1/TNF	5	biological processes
GO:0007411	axon guidance	6/107	276/18670	0.0051458	0.0117798	0.00485444	APP/ERBB2/MAPK1/MAPK3/VEGFA/SRC	6	biological processes
GO:0002287	alpha-beta T cell activation involved in immune response	3/107	61/18670	0.00517555	0.0117878	0.0048577	IFNG/IL2/IL6	3	biological processes
GO:0002293	alpha-beta T cell differentiation involved in immune response	3/107	61/18670	0.00517555	0.0117878	0.0048577	IFNG/IL2/IL6	3	biological processes
GO:0006879	cellular iron ion homeostasis	3/107	61/18670	0.00517555	0.0117878	0.0048577	HIF1A/HMOX1/SOD1	3	biological processes
GO:0010803	regulation of tumor necrosis factor-mediated signaling pathway	3/107	61/18670	0.00517555	0.0117878	0.0048577	CASP8/CHUK/TNF	3	biological processes
GO:0032370	positive regulation of lipid transport	3/107	61/18670	0.00517555	0.0117878	0.0048577	IL1B/NFKBIA/SPP1	3	biological processes
GO:0034113	heterotypic cell-cell adhesion	3/107	61/18670	0.00517555	0.0117878	0.0048577	IL1B/TNF/ALOX15	3	biological processes
GO:0048645	animal organ formation	3/107	61/18670	0.00517555	0.0117878	0.0048577	AR/MAPK1/MAPK3	3	biological processes
GO:0030968	endoplasmic reticulum unfolded protein response	4/107	121/18670	0.00518555	0.0117878	0.0048577	CCL2/CXCL8/HSPA5/NFE2L2	4	biological processes
GO:0002363	alpha-beta T cell lineage commitment	2/107	19/18670	0.00522132	0.0117878	0.0048577	BCL2/IL6	2	biological processes
GO:0002544	chronic inflammatory response	2/107	19/18670	0.00522132	0.0117878	0.0048577	GJA1/TNF	2	biological processes
GO:0002726	positive regulation of T cell cytokine production	2/107	19/18670	0.00522132	0.0117878	0.0048577	IL1B/IL6	2	biological processes
GO:0002922	positive regulation of humoral immune response	2/107	19/18670	0.00522132	0.0117878	0.0048577	IL1B/TNF	2	biological processes
GO:0010523	negative regulation of calcium ion transport into cytosol	2/107	19/18670	0.00522132	0.0117878	0.0048577	BCL2/TGFB1	2	biological processes
GO:0032700	negative regulation of interleukin-17 production	2/107	19/18670	0.00522132	0.0117878	0.0048577	IFNG/TGFB1	2	biological processes
GO:0034138	toll-like receptor 3 signaling pathway	2/107	19/18670	0.00522132	0.0117878	0.0048577	CASP8/CAV1	2	biological processes
GO:0045076	regulation of interleukin-2 biosynthetic process	2/107	19/18670	0.00522132	0.0117878	0.0048577	IL1A/IL1B	2	biological processes
GO:0060438	trachea development	2/107	19/18670	0.00522132	0.0117878	0.0048577	MAPK1/MAPK3	2	biological processes
GO:0060716	labyrinthine layer blood vessel development	2/107	19/18670	0.00522132	0.0117878	0.0048577	AKT1/MAPK1	2	biological processes
GO:0071800	podosome assembly	2/107	19/18670	0.00522132	0.0117878	0.0048577	TNF/SRC	2	biological processes
GO:0090201	negative regulation of release of cytochrome c from mitochondria	2/107	19/18670	0.00522132	0.0117878	0.0048577	AKT1/BCL2L1	2	biological processes
GO:1902074	response to salt	2/107	19/18670	0.00522132	0.0117878	0.0048577	HSPA5/TGFB1	2	biological processes
GO:1905939	regulation of gonad development	2/107	19/18670	0.00522132	0.0117878	0.0048577	INSR/SRC	2	biological processes
GO:2000010	positive regulation of protein localization to cell surface	2/107	19/18670	0.00522132	0.0117878	0.0048577	AKT1/TNF	2	biological processes
GO:2000696	regulation of epithelial cell differentiation involved in kidney development	2/107	19/18670	0.00522132	0.0117878	0.0048577	MMP9/STAT1	2	biological processes
GO:0097485	neuron projection guidance	6/107	277/18670	0.00523576	0.0118136	0.00486834	APP/ERBB2/MAPK1/MAPK3/VEGFA/SRC	6	biological processes
GO:0072524	pyridine-containing compound metabolic process	5/107	195/18670	0.00531549	0.0119866	0.00493963	APP/HIF1A/IFNG/TP53/INSR	5	biological processes
GO:0032434	regulation of proteasomal ubiquitin-dependent protein catabolic process	4/107	122/18670	0.00533809	0.0120237	0.00495494	AKT1/CAV1/GSK3B/NFE2L2	4	biological processes
GO:1903844	regulation of cellular response to transforming growth factor beta stimulus	4/107	122/18670	0.00533809	0.0120237	0.00495494	CAV1/HSPA5/TGFB1/TP53	4	biological processes
GO:0002562	somatic diversification of immune receptors via germline recombination within a single locus	3/107	62/18670	0.00541631	0.0121442	0.00500458	CD40LG/IL2/TGFB1	3	biological processes
GO:0002753	cytoplasmic pattern recognition receptor signaling pathway	3/107	62/18670	0.00541631	0.0121442	0.00500458	CASP8/NFKBIA/RELA	3	biological processes
GO:0010676	positive regulation of cellular carbohydrate metabolic process	3/107	62/18670	0.00541631	0.0121442	0.00500458	AKT1/INSR/SRC	3	biological processes
GO:0016444	somatic cell DNA recombination	3/107	62/18670	0.00541631	0.0121442	0.00500458	CD40LG/IL2/TGFB1	3	biological processes
GO:0031640	killing of cells of other organism	3/107	62/18670	0.00541631	0.0121442	0.00500458	F2/IFNG/NOS2	3	biological processes
GO:0044364	disruption of cells of other organism	3/107	62/18670	0.00541631	0.0121442	0.00500458	F2/IFNG/NOS2	3	biological processes
GO:0048857	neural nucleus development	3/107	62/18670	0.00541631	0.0121442	0.00500458	BCL2/HSPA5/MAOB	3	biological processes
GO:0070059	intrinsic apoptotic signaling pathway in response to endoplasmic reticulum stress	3/107	62/18670	0.00541631	0.0121442	0.00500458	BCL2/BCL2L1/TP53	3	biological processes
GO:0010389	regulation of G2/M transition of mitotic cell cycle	5/107	196/18670	0.00543027	0.0121685	0.00501461	APP/CDK1/AURKB/CCNB1/NEK2	5	biological processes
GO:0051209	release of sequestered calcium ion into cytosol	4/107	124/18670	0.00565212	0.0126584	0.0052165	CXCL10/F2/TGFB1/CXCL11	4	biological processes
GO:0034394	protein localization to cell surface	3/107	63/18670	0.00566371	0.012673	0.0052225	AKT1/EGF/TNF	3	biological processes
GO:0060541	respiratory system development	5/107	198/18670	0.00566507	0.012673	0.0052225	EGFR/MAPK1/MAPK3/TNF/VEGFA	5	biological processes
GO:0002320	lymphoid progenitor cell differentiation	2/107	20/18670	0.00577987	0.0128347	0.00528915	BCL2/FLT3	2	biological processes
GO:0002374	cytokine secretion involved in immune response	2/107	20/18670	0.00577987	0.0128347	0.00528915	MAPK3/TNF	2	biological processes
GO:0010042	response to manganese ion	2/107	20/18670	0.00577987	0.0128347	0.00528915	APP/HSPA5	2	biological processes
GO:0019373	epoxygenase P450 pathway	2/107	20/18670	0.00577987	0.0128347	0.00528915	CYP1B1/CYP1A1	2	biological processes
GO:0032042	mitochondrial DNA metabolic process	2/107	20/18670	0.00577987	0.0128347	0.00528915	PARP1/TP53	2	biological processes
GO:0032495	response to muramyl dipeptide	2/107	20/18670	0.00577987	0.0128347	0.00528915	NFKBIA/RELA	2	biological processes
GO:0032769	negative regulation of monooxygenase activity	2/107	20/18670	0.00577987	0.0128347	0.00528915	CAV1/NFKB1	2	biological processes
GO:0034393	positive regulation of smooth muscle cell apoptotic process	2/107	20/18670	0.00577987	0.0128347	0.00528915	IFNG/PPARG	2	biological processes
GO:0035458	cellular response to interferon-beta	2/107	20/18670	0.00577987	0.0128347	0.00528915	IRF1/STAT1	2	biological processes
GO:0043369	CD4-positive or CD8-positive, alpha-beta T cell lineage commitment	2/107	20/18670	0.00577987	0.0128347	0.00528915	BCL2/IL6	2	biological processes
GO:0060261	positive regulation of transcription initiation from RNA polymerase II promoter	2/107	20/18670	0.00577987	0.0128347	0.00528915	ESR1/TP53	2	biological processes
GO:0060602	branch elongation of an epithelium	2/107	20/18670	0.00577987	0.0128347	0.00528915	ESR1/TGFB1	2	biological processes
GO:0097062	dendritic spine maintenance	2/107	20/18670	0.00577987	0.0128347	0.00528915	IGF1R/INSR	2	biological processes
GO:0035966	response to topologically incorrect protein	5/107	199/18670	0.00578512	0.0128391	0.00529097	CCL2/CXCL8/HSPA5/HSPB1/NFE2L2	5	biological processes
GO:0002429	immune response-activating cell surface receptor signaling pathway	8/107	473/18670	0.00585847	0.0129945	0.00535502	BCL2/CHUK/MAPK1/MAPK3/NFKB1/RAF1/RELA/SRC	8	biological processes
GO:0016445	somatic diversification of immunoglobulins	3/107	64/18670	0.00591779	0.0131039	0.00540009	CD40LG/IL2/TGFB1	3	biological processes
GO:0045670	regulation of osteoclast differentiation	3/107	64/18670	0.00591779	0.0131039	0.00540009	FOS/IFNG/TNF	3	biological processes
GO:1900449	regulation of glutamate receptor signaling pathway	3/107	64/18670	0.00591779	0.0131039	0.00540009	APP/CCL2/IFNG	3	biological processes
GO:0051283	negative regulation of sequestering of calcium ion	4/107	126/18670	0.00597826	0.0132229	0.00544912	CXCL10/F2/TGFB1/CXCL11	4	biological processes
GO:0090101	negative regulation of transmembrane receptor protein serine/threonine kinase signaling pathway	4/107	126/18670	0.00597826	0.0132229	0.00544912	CAV1/HSPA5/TGFB1/TP53	4	biological processes
GO:0060828	regulation of canonical Wnt signaling pathway	6/107	286/18670	0.00609825	0.0134807	0.00555536	CAV1/EGF/EGFR/GSK3B/NFKB1/SRC	6	biological processes
GO:0010498	proteasomal protein catabolic process	8/107	477/18670	0.0061539	0.0135961	0.00560291	AKT1/CAV1/GSK3B/HSPA5/NFE2L2/CDK1/AURKB/CCNB1	8	biological processes
GO:0014823	response to activity	3/107	65/18670	0.0061786	0.0136276	0.00561591	CAT/HIF1A/CDK1	3	biological processes
GO:0032729	positive regulation of interferon-gamma production	3/107	65/18670	0.0061786	0.0136276	0.00561591	IL1B/IL2/TNF	3	biological processes
GO:0060675	ureteric bud morphogenesis	3/107	65/18670	0.0061786	0.0136276	0.00561591	BCL2/TGFB1/VEGFA	3	biological processes
GO:0016311	dephosphorylation	8/107	478/18670	0.0062295	0.0137322	0.005659	APEX1/BCL2/GSK3B/IFNG/IGFBP3/TGFB1/TNF/SRC	8	biological processes
GO:0048562	embryonic organ morphogenesis	6/107	288/18670	0.0063032	0.0138869	0.00572274	GJA1/HIF1A/MAPK1/MAPK3/RUNX2/SOD1	6	biological processes
GO:0051282	regulation of sequestering of calcium ion	4/107	128/18670	0.00631672	0.0138894	0.0057238	CXCL10/F2/TGFB1/CXCL11	4	biological processes
GO:0006907	pinocytosis	2/107	21/18670	0.00636451	0.0138894	0.0057238	AXL/CAV1	2	biological processes
GO:0010829	negative regulation of glucose transmembrane transport	2/107	21/18670	0.00636451	0.0138894	0.0057238	IL1B/TNF	2	biological processes
GO:0032332	positive regulation of chondrocyte differentiation	2/107	21/18670	0.00636451	0.0138894	0.0057238	RELA/RUNX2	2	biological processes
GO:0035162	embryonic hemopoiesis	2/107	21/18670	0.00636451	0.0138894	0.0057238	HIF1A/VEGFA	2	biological processes
GO:0035357	peroxisome proliferator activated receptor signaling pathway	2/107	21/18670	0.00636451	0.0138894	0.0057238	PPARG/ALOX15	2	biological processes
GO:0035743	CD4-positive, alpha-beta T cell cytokine production	2/107	21/18670	0.00636451	0.0138894	0.0057238	IL1B/IL6	2	biological processes
GO:0036120	cellular response to platelet-derived growth factor stimulus	2/107	21/18670	0.00636451	0.0138894	0.0057238	SRC/CCNA2	2	biological processes
GO:0042135	neurotransmitter catabolic process	2/107	21/18670	0.00636451	0.0138894	0.0057238	MAOA/MAOB	2	biological processes
GO:0061213	positive regulation of mesonephros development	2/107	21/18670	0.00636451	0.0138894	0.0057238	TGFB1/VEGFA	2	biological processes
GO:0071459	protein localization to chromosome, centromeric region	2/107	21/18670	0.00636451	0.0138894	0.0057238	CDK1/AURKB	2	biological processes
GO:0071498	cellular response to fluid shear stress	2/107	21/18670	0.00636451	0.0138894	0.0057238	NFE2L2/SRC	2	biological processes
GO:1903055	positive regulation of extracellular matrix organization	2/107	21/18670	0.00636451	0.0138894	0.0057238	IL6/TGFB1	2	biological processes
GO:1903392	negative regulation of adherens junction organization	2/107	21/18670	0.00636451	0.0138894	0.0057238	VEGFA/SRC	2	biological processes
GO:1904886	beta-catenin destruction complex disassembly	2/107	21/18670	0.00636451	0.0138894	0.0057238	CAV1/GSK3B	2	biological processes
GO:2000269	regulation of fibroblast apoptotic process	2/107	21/18670	0.00636451	0.0138894	0.0057238	PIK3CG/TP53	2	biological processes
GO:2000810	regulation of bicellular tight junction assembly	2/107	21/18670	0.00636451	0.0138894	0.0057238	GJA1/TNF	2	biological processes
GO:0040014	regulation of multicellular organism growth	3/107	66/18670	0.00644618	0.0140364	0.00578438	APP/BCL2/SOD1	3	biological processes
GO:0046626	regulation of insulin receptor signaling pathway	3/107	66/18670	0.00644618	0.0140364	0.00578438	IL1B/RELA/SRC	3	biological processes
GO:0051926	negative regulation of calcium ion transport	3/107	66/18670	0.00644618	0.0140364	0.00578438	BCL2/ICAM1/TGFB1	3	biological processes
GO:0072171	mesonephric tubule morphogenesis	3/107	66/18670	0.00644618	0.0140364	0.00578438	BCL2/TGFB1/VEGFA	3	biological processes
GO:0071482	cellular response to light stimulus	4/107	129/18670	0.00649062	0.0141254	0.00582103	PARP1/TP53/CDKN1A/AURKB	4	biological processes
GO:0003015	heart process	6/107	290/18670	0.00651313	0.0141665	0.00583798	CAV1/GJA1/IL2/PIK3CG/SOD1/SRC	6	biological processes
GO:0097164	ammonium ion metabolic process	5/107	205/18670	0.00654344	0.0142245	0.0058619	AKR1A1/AKR1B1/MAOA/MAOB/AKR1B10	5	biological processes
GO:0006310	DNA recombination	6/107	292/18670	0.00672811	0.0146179	0.006024	APEX1/CD40LG/IL2/PARP1/TGFB1/TOP2A	6	biological processes
GO:0006733	oxidoreduction coenzyme metabolic process	5/107	207/18670	0.00681101	0.0147898	0.00609485	APP/HIF1A/IFNG/TP53/INSR	5	biological processes
GO:0030183	B cell differentiation	4/107	131/18670	0.00684791	0.014829	0.00611098	BCL2/CD40LG/FLT3/TP53	4	biological processes
GO:0046887	positive regulation of hormone secretion	4/107	131/18670	0.00684791	0.014829	0.00611098	EGFR/GJA1/HIF1A/SPP1	4	biological processes
GO:0051208	sequestering of calcium ion	4/107	131/18670	0.00684791	0.014829	0.00611098	CXCL10/F2/TGFB1/CXCL11	4	biological processes
GO:0055076	transition metal ion homeostasis	4/107	131/18670	0.00684791	0.014829	0.00611098	APP/HIF1A/HMOX1/SOD1	4	biological processes
GO:1902850	microtubule cytoskeleton organization involved in mitosis	4/107	131/18670	0.00684791	0.014829	0.00611098	AURKB/BIRC5/CCNB1/NEK2	4	biological processes
GO:0002052	positive regulation of neuroblast proliferation	2/107	22/18670	0.00697493	0.0149555	0.00616313	HIF1A/VEGFA	2	biological processes
GO:0031281	positive regulation of cyclase activity	2/107	22/18670	0.00697493	0.0149555	0.00616313	MAPK3/NOS2	2	biological processes
GO:0032469	endoplasmic reticulum calcium ion homeostasis	2/107	22/18670	0.00697493	0.0149555	0.00616313	APP/BCL2	2	biological processes
GO:0036119	response to platelet-derived growth factor	2/107	22/18670	0.00697493	0.0149555	0.00616313	SRC/CCNA2	2	biological processes
GO:0042094	interleukin-2 biosynthetic process	2/107	22/18670	0.00697493	0.0149555	0.00616313	IL1A/IL1B	2	biological processes
GO:0043496	regulation of protein homodimerization activity	2/107	22/18670	0.00697493	0.0149555	0.00616313	BCL2/HSPA5	2	biological processes
GO:0045649	regulation of macrophage differentiation	2/107	22/18670	0.00697493	0.0149555	0.00616313	CASP8/TGFB1	2	biological processes
GO:0051195	negative regulation of cofactor metabolic process	2/107	22/18670	0.00697493	0.0149555	0.00616313	MMP3/TP53	2	biological processes
GO:0060065	uterus development	2/107	22/18670	0.00697493	0.0149555	0.00616313	ESR1/SRC	2	biological processes
GO:0060390	regulation of SMAD protein signal transduction	2/107	22/18670	0.00697493	0.0149555	0.00616313	PARP1/TGFB1	2	biological processes
GO:0060575	intestinal epithelial cell differentiation	2/107	22/18670	0.00697493	0.0149555	0.00616313	HIF1A/CDKN1A	2	biological processes
GO:0071359	cellular response to dsRNA	2/107	22/18670	0.00697493	0.0149555	0.00616313	CAV1/NFKB1	2	biological processes
GO:0071379	cellular response to prostaglandin stimulus	2/107	22/18670	0.00697493	0.0149555	0.00616313	AKT1/PPARG	2	biological processes
GO:0090189	regulation of branching involved in ureteric bud morphogenesis	2/107	22/18670	0.00697493	0.0149555	0.00616313	TGFB1/VEGFA	2	biological processes
GO:1901685	glutathione derivative metabolic process	2/107	22/18670	0.00697493	0.0149555	0.00616313	AKR1A1/GSTM1	2	biological processes
GO:1901687	glutathione derivative biosynthetic process	2/107	22/18670	0.00697493	0.0149555	0.00616313	AKR1A1/GSTM1	2	biological processes
GO:1903077	negative regulation of protein localization to plasma membrane	2/107	22/18670	0.00697493	0.0149555	0.00616313	BCL2L1/TGFB1	2	biological processes
GO:1903589	positive regulation of blood vessel endothelial cell proliferation involved in sprouting angiogenesis	2/107	22/18670	0.00697493	0.0149555	0.00616313	HMOX1/VEGFA	2	biological processes
GO:0002292	T cell differentiation involved in immune response	3/107	68/18670	0.00700185	0.0149887	0.00617681	IFNG/IL2/IL6	3	biological processes
GO:0010812	negative regulation of cell-substrate adhesion	3/107	68/18670	0.00700185	0.0149887	0.00617681	MMP12/SERPINE1/SRC	3	biological processes
GO:0016239	positive regulation of macroautophagy	3/107	68/18670	0.00700185	0.0149887	0.00617681	HIF1A/HMOX1/MAPK3	3	biological processes
GO:0030518	intracellular steroid hormone receptor signaling pathway	4/107	132/18670	0.00703135	0.0150109	0.00618596	AR/ESR1/PARP1/SRC	4	biological processes
GO:0042476	odontogenesis	4/107	132/18670	0.00703135	0.0150109	0.00618596	RUNX2/SERPINE1/TGFB1/SRC	4	biological processes
GO:0042552	myelination	4/107	132/18670	0.00703135	0.0150109	0.00618596	AKT1/ERBB2/SOD1/TGFB1	4	biological processes
GO:0045995	regulation of embryonic development	4/107	132/18670	0.00703135	0.0150109	0.00618596	AR/NFE2L2/INSR/CDK1	4	biological processes
GO:0055007	cardiac muscle cell differentiation	4/107	132/18670	0.00703135	0.0150109	0.00618596	TGFB1/VEGFA/CDK1/CCNB1	4	biological processes
GO:0051216	cartilage development	5/107	209/18670	0.00708616	0.0151197	0.0062308	HIF1A/MAPK3/RELA/RUNX2/TGFB1	5	biological processes
GO:0071333	cellular response to glucose stimulus	4/107	133/18670	0.007218	0.0153927	0.00634327	HIF1A/ICAM1/IGF1R/RAF1	4	biological processes
GO:2000243	positive regulation of reproductive process	3/107	69/18670	0.00729002	0.0155378	0.00640309	AR/INSR/SRC	3	biological processes
GO:0007272	ensheathment of neurons	4/107	134/18670	0.0074079	0.0157719	0.00649957	AKT1/ERBB2/SOD1/TGFB1	4	biological processes
GO:0008366	axon ensheathment	4/107	134/18670	0.0074079	0.0157719	0.00649957	AKT1/ERBB2/SOD1/TGFB1	4	biological processes
GO:0010517	regulation of phospholipase activity	3/107	70/18670	0.00758514	0.0160992	0.00663442	EGFR/ESR1/SELE	3	biological processes
GO:0034121	regulation of toll-like receptor signaling pathway	3/107	70/18670	0.00758514	0.0160992	0.00663442	CAV1/ESR1/IRF1	3	biological processes
GO:0051966	regulation of synaptic transmission, glutamatergic	3/107	70/18670	0.00758514	0.0160992	0.00663442	CCL2/EGFR/TNF	3	biological processes
GO:0070988	demethylation	3/107	70/18670	0.00758514	0.0160992	0.00663442	APEX1/CYP3A4/CYP1A1	3	biological processes
GO:0071331	cellular response to hexose stimulus	4/107	135/18670	0.00760108	0.0160992	0.00663442	HIF1A/ICAM1/IGF1R/RAF1	4	biological processes
GO:0007530	sex determination	2/107	23/18670	0.00761081	0.0160992	0.00663442	AR/INSR	2	biological processes
GO:0034695	response to prostaglandin E	2/107	23/18670	0.00761081	0.0160992	0.00663442	AKT1/PPARG	2	biological processes
GO:0036037	CD8-positive, alpha-beta T cell activation	2/107	23/18670	0.00761081	0.0160992	0.00663442	BCL2/IRF1	2	biological processes
GO:1901032	negative regulation of response to reactive oxygen species	2/107	23/18670	0.00761081	0.0160992	0.00663442	MET/NFE2L2	2	biological processes
GO:1901889	negative regulation of cell junction assembly	2/107	23/18670	0.00761081	0.0160992	0.00663442	TNF/SRC	2	biological processes
GO:1903206	negative regulation of hydrogen peroxide-induced cell death	2/107	23/18670	0.00761081	0.0160992	0.00663442	MET/NFE2L2	2	biological processes
GO:2001039	negative regulation of cellular response to drug	2/107	23/18670	0.00761081	0.0160992	0.00663442	MET/NFE2L2	2	biological processes
GO:0007292	female gamete generation	4/107	136/18670	0.00779754	0.0164764	0.00678988	BCL2/SRC/TOP2A/CCNB1	4	biological processes
GO:0071326	cellular response to monosaccharide stimulus	4/107	136/18670	0.00779754	0.0164764	0.00678988	HIF1A/ICAM1/IGF1R/RAF1	4	biological processes
GO:1903050	regulation of proteolysis involved in cellular protein catabolic process	5/107	214/18670	0.00780794	0.0164806	0.00679162	AKT1/CAV1/EGF/GSK3B/NFE2L2	5	biological processes
GO:2001020	regulation of response to DNA damage stimulus	5/107	214/18670	0.00780794	0.0164806	0.00679162	BCL2/BCL2L1/EGFR/PARP1/TP53	5	biological processes
GO:0033692	cellular polysaccharide biosynthetic process	3/107	71/18670	0.00788723	0.0166301	0.00685323	AKT1/GSK3B/INSR	3	biological processes
GO:1904427	positive regulation of calcium ion transmembrane transport	3/107	71/18670	0.00788723	0.0166301	0.00685323	CXCL10/F2/CXCL11	3	biological processes
GO:0042119	neutrophil activation	8/107	498/18670	0.00789541	0.0166384	0.00685665	CAT/CXCL8/MAPK1/MMP9/NFKB1/PLAU/ALOX5/CTSD	8	biological processes
GO:0060193	positive regulation of lipase activity	3/107	72/18670	0.00819634	0.0172541	0.00711036	EGFR/ESR1/SELE	3	biological processes
GO:0061035	regulation of cartilage development	3/107	72/18670	0.00819634	0.0172541	0.00711036	RELA/RUNX2/TGFB1	3	biological processes
GO:0060348	bone development	5/107	217/18670	0.00826476	0.0173294	0.0071414	GJA1/RUNX2/TGFB1/TP53/SRC	5	biological processes
GO:0001783	B cell apoptotic process	2/107	24/18670	0.00827185	0.0173294	0.0071414	IL2/AURKB	2	biological processes
GO:0010288	response to lead ion	2/107	24/18670	0.00827185	0.0173294	0.0071414	APP/CAT	2	biological processes
GO:0010640	regulation of platelet-derived growth factor receptor signaling pathway	2/107	24/18670	0.00827185	0.0173294	0.0071414	F3/SRC	2	biological processes
GO:0033081	regulation of T cell differentiation in thymus	2/107	24/18670	0.00827185	0.0173294	0.0071414	ERBB2/SOD1	2	biological processes
GO:0044346	fibroblast apoptotic process	2/107	24/18670	0.00827185	0.0173294	0.0071414	PIK3CG/TP53	2	biological processes
GO:0086064	cell communication by electrical coupling involved in cardiac conduction	2/107	24/18670	0.00827185	0.0173294	0.0071414	CAV1/GJA1	2	biological processes
GO:1904376	negative regulation of protein localization to cell periphery	2/107	24/18670	0.00827185	0.0173294	0.0071414	BCL2L1/TGFB1	2	biological processes
GO:2000178	negative regulation of neural precursor cell proliferation	2/107	24/18670	0.00827185	0.0173294	0.0071414	TGFB1/TP53	2	biological processes
GO:0002831	regulation of response to biotic stimulus	4/107	139/18670	0.00840691	0.0175936	0.00725027	IL1B/MAPK3/MMP12/STAT1	4	biological processes
GO:0035304	regulation of protein dephosphorylation	4/107	139/18670	0.00840691	0.0175936	0.00725027	GSK3B/IGFBP3/TGFB1/TNF	4	biological processes
GO:0019722	calcium-mediated signaling	5/107	218/18670	0.00842108	0.0176138	0.00725861	CXCL8/EGFR/GSK3B/SELE/TNF	5	biological processes
GO:0002312	B cell activation involved in immune response	3/107	73/18670	0.00851251	0.0177767	0.00732572	CD40LG/IL2/TGFB1	3	biological processes
GO:0033555	multicellular organismal response to stress	3/107	73/18670	0.00851251	0.0177767	0.00732572	BCL2/DPP4/GJA1	3	biological processes
GO:0050688	regulation of defense response to virus	3/107	73/18670	0.00851251	0.0177767	0.00732572	IL1B/MMP12/STAT1	3	biological processes
GO:0006732	coenzyme metabolic process	7/107	403/18670	0.00853092	0.0178056	0.00733765	AKR1A1/APP/FASN/HIF1A/IFNG/TP53/INSR	7	biological processes
GO:0034620	cellular response to unfolded protein	4/107	140/18670	0.00861677	0.0179467	0.00739577	CCL2/CXCL8/HSPA5/NFE2L2	4	biological processes
GO:0042737	drug catabolic process	4/107	140/18670	0.00861677	0.0179467	0.00739577	CAT/CYP3A4/MAOA/MAOB	4	biological processes
GO:0046330	positive regulation of JNK cascade	4/107	140/18670	0.00861677	0.0179467	0.00739577	APP/CD40LG/IL1B/TNF	4	biological processes
GO:0097553	calcium ion transmembrane import into cytosol	4/107	140/18670	0.00861677	0.0179467	0.00739577	CXCL10/F2/TGFB1/CXCL11	4	biological processes
GO:0005977	glycogen metabolic process	3/107	74/18670	0.00883577	0.0183153	0.0075477	AKT1/GSK3B/INSR	3	biological processes
GO:0006081	cellular aldehyde metabolic process	3/107	74/18670	0.00883577	0.0183153	0.0075477	AKR1A1/RELA/CYP1B1	3	biological processes
GO:0031670	cellular response to nutrient	3/107	74/18670	0.00883577	0.0183153	0.0075477	HMOX1/PPARG/SOD1	3	biological processes
GO:0032507	maintenance of protein location in cell	3/107	74/18670	0.00883577	0.0183153	0.0075477	AKT1/CAV1/HSPA5	3	biological processes
GO:0032677	regulation of interleukin-8 production	3/107	74/18670	0.00883577	0.0183153	0.0075477	IL1B/SERPINE1/TNF	3	biological processes
GO:0043367	CD4-positive, alpha-beta T cell differentiation	3/107	74/18670	0.00883577	0.0183153	0.0075477	IFNG/IL2/IL6	3	biological processes
GO:0072078	nephron tubule morphogenesis	3/107	74/18670	0.00883577	0.0183153	0.0075477	BCL2/TGFB1/VEGFA	3	biological processes
GO:1900076	regulation of cellular response to insulin stimulus	3/107	74/18670	0.00883577	0.0183153	0.0075477	IL1B/RELA/SRC	3	biological processes
GO:1901616	organic hydroxy compound catabolic process	3/107	74/18670	0.00883577	0.0183153	0.0075477	MAOA/MAOB/AKR1B10	3	biological processes
GO:0002053	positive regulation of mesenchymal cell proliferation	2/107	25/18670	0.00895775	0.0184804	0.00761571	STAT1/VEGFA	2	biological processes
GO:0009299	mRNA transcription	2/107	25/18670	0.00895775	0.0184804	0.00761571	HIF1A/TP53	2	biological processes
GO:0019054	modulation by virus of host process	2/107	25/18670	0.00895775	0.0184804	0.00761571	BCL2L1/CASP8	2	biological processes
GO:0045332	phospholipid translocation	2/107	25/18670	0.00895775	0.0184804	0.00761571	ABCB1/ABCC1	2	biological processes
GO:0045830	positive regulation of isotype switching	2/107	25/18670	0.00895775	0.0184804	0.00761571	IL2/TGFB1	2	biological processes
GO:0050901	leukocyte tethering or rolling	2/107	25/18670	0.00895775	0.0184804	0.00761571	SELE/TNF	2	biological processes
GO:0061217	regulation of mesonephros development	2/107	25/18670	0.00895775	0.0184804	0.00761571	TGFB1/VEGFA	2	biological processes
GO:0090025	regulation of monocyte chemotaxis	2/107	25/18670	0.00895775	0.0184804	0.00761571	CXCL10/SERPINE1	2	biological processes
GO:2000353	positive regulation of endothelial cell apoptotic process	2/107	25/18670	0.00895775	0.0184804	0.00761571	CCL2/CD40LG	2	biological processes
GO:0072006	nephron development	4/107	142/18670	0.00904672	0.0186541	0.00768731	BCL2/STAT1/TGFB1/VEGFA	4	biological processes
GO:0002200	somatic diversification of immune receptors	3/107	75/18670	0.00916614	0.0188706	0.00777653	CD40LG/IL2/TGFB1	3	biological processes
GO:0006073	cellular glucan metabolic process	3/107	75/18670	0.00916614	0.0188706	0.00777653	AKT1/GSK3B/INSR	3	biological processes
GO:0044042	glucan metabolic process	3/107	75/18670	0.00916614	0.0188706	0.00777653	AKT1/GSK3B/INSR	3	biological processes
GO:0106106	cold-induced thermogenesis	4/107	143/18670	0.00926685	0.019058	0.00785374	CAV1/GJA1/IGF1R/VEGFA	4	biological processes
GO:0120161	regulation of cold-induced thermogenesis	4/107	143/18670	0.00926685	0.019058	0.00785374	CAV1/GJA1/IGF1R/VEGFA	4	biological processes
GO:0071322	cellular response to carbohydrate stimulus	4/107	144/18670	0.00949045	0.0195041	0.0080376	HIF1A/ICAM1/IGF1R/RAF1	4	biological processes
GO:0007492	endoderm development	3/107	76/18670	0.00950367	0.0195041	0.0080376	MMP2/MMP9/TGFB1	3	biological processes
GO:0030500	regulation of bone mineralization	3/107	76/18670	0.00950367	0.0195041	0.0080376	GJA1/HIF1A/TGFB1	3	biological processes
GO:0045454	cell redox homeostasis	3/107	76/18670	0.00950367	0.0195041	0.0080376	APEX1/NFE2L2/NOS2	3	biological processes
GO:0006309	apoptotic DNA fragmentation	2/107	26/18670	0.00966821	0.0196874	0.00811315	CASP3/IL6	2	biological processes
GO:0022011	myelination in peripheral nervous system	2/107	26/18670	0.00966821	0.0196874	0.00811315	AKT1/SOD1	2	biological processes
GO:0031954	positive regulation of protein autophosphorylation	2/107	26/18670	0.00966821	0.0196874	0.00811315	VEGFA/SRC	2	biological processes
GO:0032292	peripheral nervous system axon ensheathment	2/107	26/18670	0.00966821	0.0196874	0.00811315	AKT1/SOD1	2	biological processes
GO:0032967	positive regulation of collagen biosynthetic process	2/107	26/18670	0.00966821	0.0196874	0.00811315	F2/TGFB1	2	biological processes
GO:0034204	lipid translocation	2/107	26/18670	0.00966821	0.0196874	0.00811315	ABCB1/ABCC1	2	biological processes
GO:0042481	regulation of odontogenesis	2/107	26/18670	0.00966821	0.0196874	0.00811315	RUNX2/TGFB1	2	biological processes
GO:0043567	regulation of insulin-like growth factor receptor signaling pathway	2/107	26/18670	0.00966821	0.0196874	0.00811315	AR/IGFBP3	2	biological processes
GO:0060544	regulation of necroptotic process	2/107	26/18670	0.00966821	0.0196874	0.00811315	CASP8/CAV1	2	biological processes
GO:0060706	cell differentiation involved in embryonic placenta development	2/107	26/18670	0.00966821	0.0196874	0.00811315	AKT1/CASP8	2	biological processes
GO:0060740	prostate gland epithelium morphogenesis	2/107	26/18670	0.00966821	0.0196874	0.00811315	AR/ESR1	2	biological processes
GO:0072539	T-helper 17 cell differentiation	2/107	26/18670	0.00966821	0.0196874	0.00811315	IL2/IL6	2	biological processes
GO:1903203	regulation of oxidative stress-induced neuron death	2/107	26/18670	0.00966821	0.0196874	0.00811315	HIF1A/PARP1	2	biological processes
GO:1903579	negative regulation of ATP metabolic process	2/107	26/18670	0.00966821	0.0196874	0.00811315	PARP1/TP53	2	biological processes
GO:1903959	regulation of anion transmembrane transport	2/107	26/18670	0.00966821	0.0196874	0.00811315	ABCB1/AKT1	2	biological processes
GO:0007605	sensory perception of sound	4/107	145/18670	0.00971754	0.0197776	0.00815031	CASP3/ICAM1/SOD1/BIRC5	4	biological processes
GO:0034404	nucleobase-containing small molecule biosynthetic process	5/107	226/18670	0.00974618	0.0198256	0.0081701	APP/HIF1A/IFNG/TP53/INSR	5	biological processes
GO:0016575	histone deacetylation	3/107	77/18670	0.00984838	0.0200232	0.0082515	TGFB1/TP53/VEGFA	3	biological processes
GO:2000241	regulation of reproductive process	4/107	146/18670	0.00994813	0.0202155	0.00833076	AR/ESR1/INSR/SRC	4	biological processes
GO:0008306	associative learning	3/107	78/18670	0.0102003	0.0206638	0.00851549	APP/FOS/HIF1A	3	biological processes
GO:0030433	ubiquitin-dependent ERAD pathway	3/107	78/18670	0.0102003	0.0206638	0.00851549	CAV1/HSPA5/NFE2L2	3	biological processes
GO:0042246	tissue regeneration	3/107	78/18670	0.0102003	0.0206638	0.00851549	GJA1/CDKN1A/CCNB1	3	biological processes
GO:0061333	renal tubule morphogenesis	3/107	78/18670	0.0102003	0.0206638	0.00851549	BCL2/TGFB1/VEGFA	3	biological processes
GO:0072347	response to anesthetic	3/107	78/18670	0.0102003	0.0206638	0.00851549	HSPA5/RELA/CCNA2	3	biological processes
GO:0090398	cellular senescence	3/107	78/18670	0.0102003	0.0206638	0.00851549	TERT/TP53/CDKN1A	3	biological processes
GO:0006706	steroid catabolic process	2/107	27/18670	0.0104029	0.0209553	0.00863563	CYP3A4/SPP1	2	biological processes
GO:0007176	regulation of epidermal growth factor-activated receptor activity	2/107	27/18670	0.0104029	0.0209553	0.00863563	APP/EGF	2	biological processes
GO:0010714	positive regulation of collagen metabolic process	2/107	27/18670	0.0104029	0.0209553	0.00863563	F2/TGFB1	2	biological processes
GO:0036475	neuron death in response to oxidative stress	2/107	27/18670	0.0104029	0.0209553	0.00863563	HIF1A/PARP1	2	biological processes
GO:0045932	negative regulation of muscle contraction	2/107	27/18670	0.0104029	0.0209553	0.00863563	PIK3CG/SOD1	2	biological processes
GO:0048668	collateral sprouting	2/107	27/18670	0.0104029	0.0209553	0.00863563	APP/SPP1	2	biological processes
GO:0072378	blood coagulation, fibrin clot formation	2/107	27/18670	0.0104029	0.0209553	0.00863563	F2/F3	2	biological processes
GO:1901623	regulation of lymphocyte chemotaxis	2/107	27/18670	0.0104029	0.0209553	0.00863563	CCL2/CXCL10	2	biological processes
GO:1904357	negative regulation of telomere maintenance via telomere lengthening	2/107	27/18670	0.0104029	0.0209553	0.00863563	PARP1/SRC	2	biological processes
GO:1905563	negative regulation of vascular endothelial cell proliferation	2/107	27/18670	0.0104029	0.0209553	0.00863563	CCL2/PPARG	2	biological processes
GO:2000191	regulation of fatty acid transport	2/107	27/18670	0.0104029	0.0209553	0.00863563	AKT1/IL1B	2	biological processes
GO:0035148	tube formation	4/107	148/18670	0.0104199	0.0209788	0.00864531	CASP3/HIF1A/TGFB1/VEGFA	4	biological processes
GO:0001570	vasculogenesis	3/107	79/18670	0.0105595	0.0212162	0.00874315	CAV1/TGFB1/VEGFA	3	biological processes
GO:0003151	outflow tract morphogenesis	3/107	79/18670	0.0105595	0.0212162	0.00874315	HIF1A/JUN/VEGFA	3	biological processes
GO:0055072	iron ion homeostasis	3/107	79/18670	0.0105595	0.0212162	0.00874315	HIF1A/HMOX1/SOD1	3	biological processes
GO:1900034	regulation of cellular response to heat	3/107	79/18670	0.0105595	0.0212162	0.00874315	GSK3B/MAPK1/MAPK3	3	biological processes
GO:1903900	regulation of viral life cycle	4/107	149/18670	0.0106612	0.0214096	0.00882284	BCL2/CXCL8/TNF/TOP2A	4	biological processes
GO:0008203	cholesterol metabolic process	4/107	150/18670	0.010906	0.0218677	0.00901162	APP/CAT/FASN/SOD1	4	biological processes
GO:0008360	regulation of cell shape	4/107	150/18670	0.010906	0.0218677	0.00901162	CCL2/F2/ICAM1/VEGFA	4	biological processes
GO:0016331	morphogenesis of embryonic epithelium	4/107	150/18670	0.010906	0.0218677	0.00901162	AR/CASP3/HIF1A/TGFB1	4	biological processes
GO:0001516	prostaglandin biosynthetic process	2/107	28/18670	0.0111616	0.0222552	0.0091713	IL1B/PTGS1	2	biological processes
GO:0010894	negative regulation of steroid biosynthetic process	2/107	28/18670	0.0111616	0.0222552	0.0091713	NFKB1/SOD1	2	biological processes
GO:0033598	mammary gland epithelial cell proliferation	2/107	28/18670	0.0111616	0.0222552	0.0091713	ESR1/MAPK1	2	biological processes
GO:0034698	response to gonadotropin	2/107	28/18670	0.0111616	0.0222552	0.0091713	ICAM1/CCNA2	2	biological processes
GO:0035456	response to interferon-beta	2/107	28/18670	0.0111616	0.0222552	0.0091713	IRF1/STAT1	2	biological processes
GO:0042634	regulation of hair cycle	2/107	28/18670	0.0111616	0.0222552	0.0091713	TERT/TNF	2	biological processes
GO:0046457	prostanoid biosynthetic process	2/107	28/18670	0.0111616	0.0222552	0.0091713	IL1B/PTGS1	2	biological processes
GO:0051123	RNA polymerase II preinitiation complex assembly	2/107	28/18670	0.0111616	0.0222552	0.0091713	ESR1/TP53	2	biological processes
GO:0060260	regulation of transcription initiation from RNA polymerase II promoter	2/107	28/18670	0.0111616	0.0222552	0.0091713	ESR1/TP53	2	biological processes
GO:0060512	prostate gland morphogenesis	2/107	28/18670	0.0111616	0.0222552	0.0091713	AR/ESR1	2	biological processes
GO:1900543	negative regulation of purine nucleotide metabolic process	2/107	28/18670	0.0111616	0.0222552	0.0091713	PARP1/TP53	2	biological processes
GO:0007045	cell-substrate adherens junction assembly	3/107	81/18670	0.0112996	0.0224733	0.0092612	BCL2/VEGFA/SRC	3	biological processes
GO:0014032	neural crest cell development	3/107	81/18670	0.0112996	0.0224733	0.0092612	HIF1A/MAPK1/MAPK3	3	biological processes
GO:0031145	anaphase-promoting complex-dependent catabolic process	3/107	81/18670	0.0112996	0.0224733	0.0092612	CDK1/AURKB/CCNB1	3	biological processes
GO:0048041	focal adhesion assembly	3/107	81/18670	0.0112996	0.0224733	0.0092612	BCL2/VEGFA/SRC	3	biological processes
GO:0110110	positive regulation of animal organ morphogenesis	3/107	81/18670	0.0112996	0.0224733	0.0092612	AR/TGFB1/VEGFA	3	biological processes
GO:0009755	hormone-mediated signaling pathway	5/107	235/18670	0.0114012	0.02264	0.00932989	AR/ESR1/PARP1/PPARG/SRC	5	biological processes
GO:0001678	cellular glucose homeostasis	4/107	152/18670	0.0114065	0.02264	0.00932989	HIF1A/ICAM1/IGF1R/RAF1	4	biological processes
GO:0030902	hindbrain development	4/107	152/18670	0.0114065	0.02264	0.00932989	BCL2/EGF/HSPA5/TP53	4	biological processes
GO:0032675	regulation of interleukin-6 production	4/107	152/18670	0.0114065	0.02264	0.00932989	APP/IL1B/IL6/TNF	4	biological processes
GO:1990845	adaptive thermogenesis	4/107	154/18670	0.0119216	0.0235519	0.00970569	CAV1/GJA1/IGF1R/VEGFA	4	biological processes
GO:0010644	cell communication by electrical coupling	2/107	29/18670	0.0119439	0.0235519	0.00970569	CAV1/GJA1	2	biological processes
GO:0010954	positive regulation of protein processing	2/107	29/18670	0.0119439	0.0235519	0.00970569	IL1B/SRC	2	biological processes
GO:0014044	Schwann cell development	2/107	29/18670	0.0119439	0.0235519	0.00970569	AKT1/SOD1	2	biological processes
GO:0032372	negative regulation of sterol transport	2/107	29/18670	0.0119439	0.0235519	0.00970569	EGF/NFKB1	2	biological processes
GO:0032375	negative regulation of cholesterol transport	2/107	29/18670	0.0119439	0.0235519	0.00970569	EGF/NFKB1	2	biological processes
GO:0035666	TRIF-dependent toll-like receptor signaling pathway	2/107	29/18670	0.0119439	0.0235519	0.00970569	CASP8/CHUK	2	biological processes
GO:0044068	modulation by symbiont of host cellular process	2/107	29/18670	0.0119439	0.0235519	0.00970569	BCL2L1/CASP8	2	biological processes
GO:0045822	negative regulation of heart contraction	2/107	29/18670	0.0119439	0.0235519	0.00970569	IL2/PIK3CG	2	biological processes
GO:0045980	negative regulation of nucleotide metabolic process	2/107	29/18670	0.0119439	0.0235519	0.00970569	PARP1/TP53	2	biological processes
GO:0070102	interleukin-6-mediated signaling pathway	2/107	29/18670	0.0119439	0.0235519	0.00970569	IL6/STAT1	2	biological processes
GO:0072538	T-helper 17 type immune response	2/107	29/18670	0.0119439	0.0235519	0.00970569	IL2/IL6	2	biological processes
GO:1900027	regulation of ruffle assembly	2/107	29/18670	0.0119439	0.0235519	0.00970569	CAV1/ICAM1	2	biological processes
GO:0030258	lipid modification	5/107	238/18670	0.0119929	0.0236248	0.00973573	AKT1/CYP3A4/PIK3CG/PPARG/CYP1A1	5	biological processes
GO:0051048	negative regulation of secretion	5/107	238/18670	0.0119929	0.0236248	0.00973573	EGF/HMOX1/IL1B/MAOB/TNF	5	biological processes
GO:0045582	positive regulation of T cell differentiation	3/107	83/18670	0.0120691	0.0237629	0.00979261	IFNG/IL2/TGFB1	3	biological processes
GO:0045216	cell-cell junction organization	4/107	156/18670	0.0124514	0.0245033	0.0100978	CAV1/GJA1/TGFB1/TNF	4	biological processes
GO:0090092	regulation of transmembrane receptor protein serine/threonine kinase signaling pathway	5/107	241/18670	0.0126053	0.0247938	0.0102175	CAV1/HSPA5/PARP1/TGFB1/TP53	5	biological processes
GO:0060070	canonical Wnt signaling pathway	6/107	335/18670	0.0126986	0.0249155	0.0102676	CAV1/EGF/EGFR/GSK3B/NFKB1/SRC	6	biological processes
GO:0000002	mitochondrial genome maintenance	2/107	30/18670	0.0127497	0.0249155	0.0102676	PARP1/TP53	2	biological processes
GO:0010586	miRNA metabolic process	2/107	30/18670	0.0127497	0.0249155	0.0102676	NFKB1/RELA	2	biological processes
[truncated: 645 more rows]
